# Supplementary material for: Integrating Epigenetics, Proteomics, and Metabolomics to Reveal the Involvement of Wnt/β-Catenin Signaling Pathway in Oridonin-Induced Reproductive Toxicity
Source: Toxics. 2024 May 7;12(5):339. doi: 10.3390/toxics12050339 (PMC11126149; doi:10.3390/toxics12050339)
Supplement: Supplementary file 1 [file toxics-12-00339-s001.zip]

Archive with 7 entries (6 files):
- toxics-2958185-supplementary/Supplementary File/
- toxics-2958185-supplementary/Supplementary File/Table S1.xlsx
- toxics-2958185-supplementary/Supplementary File/Table S2.xlsx
- toxics-2958185-supplementary/Supplementary File/Table S3.xlsx
- toxics-2958185-supplementary/Supplementary File/Table S4.xlsx
- toxics-2958185-supplementary/Supplementary File/Table S5.xlsx
- toxics-2958185-supplementary/Supplementary File/Table S6.pdf
