# Supplementary material for: Integrating Epigenetics, Proteomics, and Metabolomics to Reveal the Involvement of Wnt/β-Catenin Signaling Pathway in Oridonin-Induced Reproductive Toxicity
Source: Toxics. 2024 May 7;12(5):339. doi: 10.3390/toxics12050339 (PMC11126149; doi:10.3390/toxics12050339)
Supplement: Supplementary file 1 [file toxics-12-00339-s001.zip › toxics-2958185-supplementary/Supplementary File/Table S1.xlsx]

## Sheet: sheet1
Table S1. Summary of mRNA sequence reads from HTR-8/SVneo cells with or without oridonin treatment
Sample	Raw Reads	Raw Bases (G)	Clean Reads	Clean Bases (G)	Q20 (%)	Q30 (%)	GC (%)
Con_1	102011706	15.3	91487034	12.26	99.3	96.82	49.81
Con_2	71212654	10.68	64751110	8.49	99.39	97.13	49.86
Con_3	52083214	7.81	47951418	6.38	99.4	97.17	50.08
ORI_1	79191952	11.88	71727422	9.55	99.36	97.03	49.48
ORI_2	69793192	10.47	63061362	8.44	99.35	97	49.97
ORI_3	63893082	9.58	57420266	7.64	99.34	96.95	49.86
Q20 and Q30 refers to the percentage of nucleotides with Phred quality score >20 and >30, respectively.
