# Supplementary material for: Integrating Epigenetics, Proteomics, and Metabolomics to Reveal the Involvement of Wnt/β-Catenin Signaling Pathway in Oridonin-Induced Reproductive Toxicity
Source: Toxics. 2024 May 7;12(5):339. doi: 10.3390/toxics12050339 (PMC11126149; doi:10.3390/toxics12050339)
Supplement: Supplementary file 1 [file toxics-12-00339-s001.zip › toxics-2958185-supplementary/Supplementary File/Table S2.xlsx]

## Sheet: Sheet1
Table S2. 4039 differentially modified m6A genes were obtained after treating with 25 μM oridonin for 24 h in HTR-8/SVneo cells
GeneID	Fold change	pvalue
A1BG-AS1	0.729479	0.0140602
AACS	0.629035	0.00923892
AAK1	1.83858	0.0186667
AARS1	1.21279	7.95151e-05
AARS2	2.39505	0.0144826
AASS	0.670358	0.0268377
ZNF721,ABCA11P	1.2237	7.10031e-05
ABCA11P	1.39318	0.0460495
ABCB8	1.37873	0.0294351
ABCC10	2.3662	0.0382001
ABCC5	0.804404	0.0493219
ABCD1	1.71976	0.00825268
ABCF2,LOC114483834	1.43605	0.024191
ABCF2	0.346088	0.0423345
ABCF3	1.21363	0.0399495
ABHD10	1.31873	0.0192798
ABHD11	1.58098	0.00377014
ABHD12	0.718885	0.00344561
ABHD16B	1.85538	0.0035635
ABHD17A	0.209403	0.0220954
ABI2	1.57047	0.00491134
ABI3BP	0.431518	0.00601765
ABL2	1.27375	0.0230742
ABLIM2	19.3701	0.0180664
ABR	1.3665	0.0167147
ACACA	2.36609	0.00429319
ACACB	3.88898	0.0260575
ACAD10	1.6253	0.0338245
ACAP2	0.635139	0.0443266
ACBD3-AS1	1.25942	0.0134805
ACER2	1.54693	0.049437
ACO2	1.23436	0.0236597
ACOT1	1.28805	5.73214e-06
ACOT2	1.24439	0.000150105
ACP7	0.342189	0.000792336
ACSL1	1.65697	0.0212853
ACSS2	0.815331	0.012369
ACTB	1.27302	0.000675226
ACTG1P20	0.317566	0.0347726
ACTL6A	0.601048	4.20547e-08
ACTN4	1.79227	0.00109105
ACTRT3	2.6281	0.0192332
ACVR1B	1.69579	0.0262621
ACYP1	0.772572	0.000258825
ADAM10	1.45703	0.00347094
ADAM22	8.70612	0.0361426
ADAM33	7.11338	0.0469247
ADAM5	0.256168	0.0333369
ADAMTS1	0.754461	1.66715e-07
ADAMTS2	0.028073	0.0133076
ADAMTSL4	0.403686	0.0271053
MCL1	0.805081	3.81729e-14
ADARB1	2.84267	0.00901286
ADCK5	8.34136	0.00563375
ADCY1	0.615152	0.0314204
NFYA	1.85767	0.000311722
ADD1	1.2422	9.412e-07
ADGRA2	0.326929	0.0255657
ADGRL1	1.356	0.0449
ADGRL2	1.46403	8.55035e-05
ADI1	0.600145	0.0286307
ADNP	1.26935	0.0139814
ADNP2	1.44478	1.08551e-05
ADORA2B	1.28624	0.0456571
ADRA2C	12.7405	0.022838
ADSS2	1.62935	0.0308059
AFF1	1.24149	0.0254943
AFF3	0.403703	0.0005503
AFG3L2	0.655652	8.40214e-05
AFTPH	2.32247	0.00118983
AGAP12P	0.461604	0.016379
AGAP2	0.589168	0.0467899
AGAP6	19.2487	0.0418036
AGAP7P	0.590397	0.0116621
AGBL5	2.02099	0.0445845
AGO1	0.581776	0.00353256
AGO4	1.35048	0.000121028
AGPAT3	3.04209	0.0086859
AGPAT4	0.463411	0.0156745
AGRN	4.14928	7.16793e-07
AGTPBP1	1.28897	0.0134224
AHCTF1	0.690358	0.0157651
AHCTF1P1	0.590504	0.0422185
AHI1	0.221894	0.00237707
AHNAK2	0.683272	0.00837769
PDCD6	1.54251	0.000113113
AHSA2P	1.21571	0.00256253
AIMP1	1.24437	0.0265848
AJAP1	1.30571	0.0126928
AJUBA	0.578372	0.0244837
AK3	2.35436	0.0491317
AK4	0.379956	0.0182861
AKAP10	1.3386	0.0161496
AKAP11	0.680444	0.0118791
AKAP13	0.129509	0.00384419
AKAP3	0.168264	0.00655174
AKAP7	3.73947	0.0170873
AKAP9	1.28726	0.0347294
AKIRIN1	2.93051	0.0019578
AKIRIN2	0.221492	3.20425e-06
AKNA	1.50044	0.0164157
AKT1	1.56224	2.81082e-05
AKT1S1	1.34242	0.0117369
AKT2	1.95095	0.000838261
AKT3	1.96669	0.0292733
ALAD	0.762334	0.00561995
ALAS1	0.675238	0.0257378
ALCAM	0.818947	0.000398973
ALDH18A1	0.707426	0.0167887
ALDH1A3	1.22156	0.0130885
ALDH1B1	1.84345	0.00323074
ALDH3B1	2.05625	0.00300222
ALDH6A1	0.309243	0.0086976
ALG1L9P	0.0909528	0.0271587
ALG3	0.742594	0.0337493
ALKBH1	1.45387	0.00642572
ALMS1	0.615765	0.0342971
ALPK1	0.304192	0.017336
ALPK3	0.672668	0.0369689
ALS2	1.29424	0.00430014
AMBRA1	1.37359	0.0247789
AMER1	3.92516	0.00994052
AMFR	0.643505	0.00908325
AMIGO1	10.8024	0.0104261
AMIGO2	3.07093	0.000371972
AMIGO3	2.31981	0.0310294
AMN	0.077521	0.0233358
AMOTL1	1.23855	3.55365e-14
AMOTL2	1.36207	0.00211651
AMPD3	1.53702	0.0417567
ANAPC7	1.53775	0.0468494
ANGEL1	0.45941	0.0463935
ANGEL2	0.64304	0.0148834
ANGPTL2	2.08596	0.0126059
ANKFY1	0.74837	0.0296849
ANKHD1,ANKHD1-EIF4EBP3	1.50969	0.0374409
ANKMY1	2.45075	0.0148332
ANKRD11	1.2789	0.000208574
ANKRD12	1.92506	0.016145
ANKRD18B	1.46457	4.28211e-08
ANKRD26	1.30358	0.0305856
ANKRD30B	0.398238	0.0359994
ANKRD33B	0.124803	0.0465921
ANKRD36	5.07045	0.000121011
ANKRD39	1.32013	0.0102876
ANKRD42	2.32966	0.00660094
ANKRD44	1.77687	0.0289387
ANKRD49	1.25796	0.020613
ANKRD50	2.61188	0.0189913
ANKRD52	2.02939	0.00767983
ANKRD54	1.51363	0.0273189
ANKRD9	1.64052	0.00992039
ANKS1A	2.04731	0.00459419
ANKS6	1.82929	0.0050886
ANKZF1	0.616372	0.0300326
ANLN	1.20285	2.13661e-05
ANO10	1.6132	0.0307894
ANO5	0.0951625	0.0237782
ANO6	0.772413	0.046891
ANO8	1.47768	0.00443034
ANP32A	2.25112	0.00141057
ANTXR1	1.22868	0.0088215
ANTXR2	2.08612	0.0175502
ANXA1	0.746256	4.56834e-07
ANXA2	1.2697	0.0114947
ANXA2R	1.42007	0.0433867
AOC3	2.51259	0.0288685
AP1B1	2.47349	0.005458
AP1G1	0.795292	1.82796e-05
AP1M1	1.38309	0.00112462
AP2A2	0.687992	0.0134192
AP3B1	0.153047	0.00140948
AP3D1	0.72568	0.00201953
AP4M1	1.61096	8.74978e-05
AP5S1	0.41561	0.012076
APBA2	2.32068	0.00052195
APC	1.64383	0.0303084
APCDD1L	0.0729627	0.000239865
APEH	1.51966	0.00130776
APEX1	1.68533	0.00026243
APEX2	1.2342	6.9814e-05
API5	0.771487	0.0212752
APOBEC3C	0.662696	0.000476152
APOBEC3F	0.41573	0.0153799
APOE	3.76474	0.0023944
APOL3	0.145849	0.0496316
APPL1	0.0666831	0.0180994
APTR	1.39336	8.63986e-06
APTX	0.283283	0.00823809
AQR	0.618121	0.0373306
AR	1.40002	0.0454523
ARAF	11.8844	0.00785019
ARAP2	0.208794	0.014943
ARAP3	2.44531	0.0017789
ARFGEF1	0.372516	0.00803771
ARFRP1	2.64479	0.000236737
LOC100288637	1.5836	0.0415869
ARHGAP23	1.97085	0.000460419
ARHGAP24	1.25301	2.17003e-05
ARHGAP27P1-BPTFP1-KPNA2P3	4.93938	0.00204526
ARHGAP29	1.58543	0.00631642
ARHGAP31-AS1	0.255551	0.0480294
ARHGAP33	2.29142	0.0396398
ARHGAP35	0.690337	0.0159542
ARHGAP44	1.87953	0.032317
ARHGAP5	1.37075	0.0122696
ARHGEF10	1.27052	0.0408766
ARHGEF12	1.22747	4.77411e-06
ARHGEF17	2.20895	0.0206623
ARHGEF18	0.605483	0.00106153
ARHGEF28	1.36127	0.00613717
ARHGEF3	4.38092	0.0441806
ARHGEF34P	2.28061	0.0340731
ARHGEF5	1.44854	0.0157843
ARHGEF7	1.54215	0.0454643
ARHGEF9	0.747234	0.0170278
ARID1A	1.72296	7.48135e-07
ARID1B	1.77542	0.00762487
ARID3A	1.28	8.95495e-05
ARID4B	1.4122	0.006068
ARL15	0.759622	0.00916424
ARL16	1.28207	0.038305
ARL3	0.709412	0.0443873
ARL4A	1.23034	0.0378811
ARL5A	1.60583	0.0178059
ARL6IP1	1.88727	0.0234286
ARL6IP4	1.55546	0.0201174
ARL6IP5	2.92627	0.0247417
ARLNC1	6.49369	0.00852567
ARMC4	2.31758	0.0162202
ARMC7	1.2356	0.011091
ARMC8	2.14767	0.00970919
ARMCX1	2.89231	0.00582604
ARMCX3	0.66286	0.00898583
ARMCX4	1.44552	0.0181131
ARMCX5-GPRASP2,GPRASP2	0.61441	0.00382974
ARMCX5-GPRASP2,LINC00630	2.05774	0.00446135
LINC00630	3.96152	0.00183735
ARMCX6	0.354116	6.15606e-05
ARNTL2	0.811186	0.00170508
ARPP19	0.798647	0.00323684
ARRDC1	1.65783	0.009495
ARSG	1.54578	0.0455199
ARSJ	1.21463	0.0270886
ARSK	1.33568	0.0231515
ASB1	0.616502	0.00944419
ASB7	1.41856	0.0340289
ASCC2	0.710917	0.0285485
ASF1A	1.73742	0.026995
ASH1L	2.81791	0.0113196
ASH1L-AS1	2.38609	0.0146069
ASH2L	1.37761	0.0228483
ASIC1	0.440052	0.00401205
ASNS	0.455651	0.0298227
ASPH	1.26249	2.98141e-05
ASPM	2.4491	0.00558572
ASXL1	1.9332	1.90074e-05
ATAD2	1.39767	0.0075319
ATAD3A	0.742905	6.8213e-06
ATAD5	1.29321	0.000291629
ATE1-AS1	1.62821	0.00289732
ATF2	1.86206	0.00273159
ATF3	0.623827	0.0101294
ATF5	0.807908	0.00119307
ATF5,MIR4751	1.224	0.00633194
ATF7	2.40364	0.0441143
ATF7IP	1.30106	0.000419192
ATG12	1.69678	0.0131906
ATG14	0.179669	0.016298
ATG4A	1.36893	0.00114805
ATG4B	1.43621	0.0213711
ATG4C	1.78603	0.0018978
ATG4D	0.587078	0.00619722
ATG7	14.9067	0.015175
ATP1A1	0.701917	0.0159849
ATP1B3	0.724995	0.00267143
ATP2A2	0.790575	3.00217e-15
ATP2C2-AS1	0.707498	0.0140967
ATP5F1D	2.06502	0.000121273
ATP5MC1	0.761309	0.0485205
ATP5MC3	0.585722	0.000626352
ATP5MF,ATP5MF-PTCD1	1.29729	0.0017913
ATP6V0C	1.36624	9.03401e-05
ATP6V1C1	1.25978	0.0424572
ATP6V1E2	3.23537	0.00752862
ATP8B2	1.39791	2.61921e-07
ATP9A	1.40893	0.0490266
ATPAF1	1.32656	0.0077429
ATPAF2	1.98612	0.0134578
ATRN	1.58711	1.60568e-06
ATRX	1.25329	0.000350577
ATXN1L	0.43094	0.00972604
ATXN2	1.2363	0.0196152
ATXN2L	1.34364	0.0466872
ATXN7L2	2.00964	0.00272392
ATXN7L3	1.27451	0.0339011
AURKB	0.74466	0.0132234
AVL9	1.90772	0.0139276
AVPI1	0.726493	0.0458293
AXIN1	1.45062	0.0347208
AZI2	0.827685	0.00894139
B2M	1.48912	0.00322008
B4GALNT1	1.48625	0.0193925
B4GALT6	1.28863	0.0199596
B9D1	1.59384	0.0118524
BABAM1	1.36763	0.021757
BACE1	1.24888	0.000828067
BACH2	2.86415	0.00634282
BANF1	0.704199	0.00796076
BAP1	0.794063	0.00167234
BASP1-AS1	0.0449096	1.03909e-22
BAZ1A	0.285606	0.0152367
BAZ1B	0.391875	0.0143147
BAZ2A	1.27525	0.0016773
BAZ2B	0.666748	0.000420307
BBC3	1.25999	0.00910327
BBOF1	1.35681	0.00124374
BBS12	1.32672	0.00898938
BBS2	0.225649	0.00199683
BCAN	0.81142	0.0310314
BCAR1	0.576797	0.00260443
BCAR3	0.631905	0.000354825
BCAS4	0.311425	0.0027803
BCAT2	0.591733	0.0384292
BCL11A	4.20449	0.00937409
BCL2	1.50299	0.0411427
BCL2L12	0.827711	0.0355304
PABPN1	0.644264	0.000492694
BCL7A	1.67895	0.0432391
BCOR	1.59253	0.00703429
BCYRN1	1.59168	0.00312216
BDH1	0.311623	0.0151155
BDKRB2	3.31541	0.0131786
BDNF	0.0494904	0.0369942
BDP1	0.782113	0.000194225
BECN1	1.40012	0.00717604
BEND3	0.653543	0.00501696
BEND3P3	0.609747	0.0472465
BEND7	1.69105	0.000258004
BEX1	1.98007	0.0171245
BEX5	0.738063	0.00034835
BFAR	2.6417	0.0156021
BICD1	1.22353	0.022031
BICD2	1.34353	0.0315578
BICRA	0.184317	0.00403341
BIN3	0.769269	0.00247228
BIRC3	1.24849	9.82891e-23
BIRC5	0.665818	0.000226317
BIVM	0.277459	0.0179384
BLOC1S3	1.52903	0.0154414
BLOC1S4	1.39204	0.0180588
TXNDC5	1.75711	8.93886e-05
BLZF1	1.83463	0.0169379
BMP2K	1.3884	0.0385149
BMS1P1	1.37483	0.0306296
BMS1P20	0.779581	0.0447338
BNC2	0.216057	0.00256568
BNIP3	2.05794	5.19011e-05
BOK	1.39318	6.37576e-09
BOP1	1.40732	0.0153941
BORA	3.67841	0.0203075
BORCS6	1.24107	0.00266506
BPTF	1.25912	0.00195595
BRCA1	0.568569	0.0449977
BRCA2	1.89901	0.0221826
BRCC3	0.772289	0.0329182
BRD3	0.638433	0.0314415
BRD3OS	1.36292	0.00213821
BRD4	1.27829	1.42947e-09
BRD7	2.67349	0.0454624
BRF1	2.02466	0.00681246
BRIP1	1.96247	0.00830358
BRPF1	3.2209	0.000536451
BSDC1	0.783457	0.000222593
BSG	1.29541	0.0333263
BTBD2	1.7684	0.000147569
BTBD3	1.26506	0.0131578
BTD	2.24594	0.00150076
BTG3-AS1	3.22173	0.000370088
BTN2A3P	6.98753	0.033827
BTN3A1	1.80755	0.043832
BTN3A2	1.3978	0.0361017
BUB1	0.82688	0.023427
BUB1B	1.86012	0.00298385
C11orf68	0.682447	1.75485e-06
C11orf95	1.53998	0.000837787
LBHD1	0.379532	0.0152895
C12orf45	0.719794	0.0437586
C12orf49	0.387426	0.005832
C14orf132	0.352573	0.042144
C14orf93	0.120208	0.00635187
C15orf41	0.508624	0.00964932
C16orf46	2.66825	4.62144e-05
C16orf74	0.491359	0.00510148
C16orf87	1.40085	0.0011018
C17orf58	1.34799	0.0173728
C18orf25	1.45785	0.0244037
C18orf54	0.806587	0.0074844
C19orf12	1.27824	0.0360833
C19orf44	0.550791	0.0322095
C19orf47	1.78361	0.00291612
C19orf48	1.25922	7.05697e-05
C1QTNF3	1.94898	0.0293484
C1QTNF7-AS1	1.50642	0.00133276
C1RL	6.96111	0.0373965
C1RL-AS1	3.07273	0.0386821
C1orf109	1.46215	0.0236138
C1orf112	0.48066	0.0476487
C1orf122	0.595183	6.83862e-05
C1orf159	3.62387	0.000564295
C1orf220	11.5462	0.0463144
C1orf35	1.46103	5.42121e-24
C20orf204	0.211289	0.00170787
C22orf39	1.91323	0.0492545
C2CD2	1.27102	0.00295246
C2CD2L	1.69061	0.0273701
C2CD4C	0.118116	0.043715
C2orf15	1.93842	0.00142572
C2orf69	1.3923	0.000130308
C2orf74	1.67167	0.0369482
C3orf20	36.4381	0.000103651
C3orf67	1.28759	0.0473019
C4orf3	0.691796	3.32401e-09
C4orf33	1.85654	0.0343852
C5orf22	1.2154	0.00151469
C5orf51	0.473505	0.0172001
C6orf132	1.69554	0.0115222
C6orf89	1.67883	0.00642992
C7orf50	1.25384	0.0305918
C8orf33	1.21253	0.0201862
C8orf48	1.31443	0.0285316
C8orf76,ZHX1-C8orf76	1.20257	0.0334282
CA11	1.21785	0.00251906
CA5B,CA5BP1-CA5B	1.68883	0.0227081
CA5B	20.947	0.0358
CAAP1	1.32232	0.0436616
CABIN1	1.24557	0.000515397
CABP1	0.394737	0.0445855
CABYR	1.28726	0.00603427
CACNA1G	2.78238	0.0176577
CACNB1	1.20001	0.0039893
CACNG8	2.39874	0.00165008
CACTIN	1.2274	0.00292051
CALCOCO1	1.42538	0.0400009
CALU	0.660052	7.38096e-07
CAMK2G	1.20867	0.022585
CAMKK2	0.804958	0.0137861
CAMSAP1	0.696062	0.00859612
CAMSAP2	1.80056	0.00671655
CAP1	0.410736	0.00183481
CAPN15	1.2235	0.00695159
CAPN5	1.76005	0.0494739
CAPRIN2	0.720811	0.0480495
CAPZA1	1.24671	0.000970432
CAPZA2	0.754778	0.00310918
CAPZB	0.797055	0.0145911
CARD10	0.396466	0.00263614
CARD6	0.568373	0.00708871
CARD8	0.752728	0.00399317
CARF	5.54046	0.034364
CARNMT1	0.520721	2.85755e-05
CASC3	0.496945	0.000677643
CASP4	0.798807	0.0130628
CASP8AP2	1.22396	2.81522e-14
CASP9	3.05615	0.0275587
CAST	4.50717	0.00929951
CASTOR3	17.8396	4.94771e-05
CATSPER1	0.25468	0.0456314
PPIP5K1P1-CATSPER2	0.31204	0.00894125
CAVIN4	0.533752	0.00448441
CBFA2T2	2.10304	2.22362e-05
CBLN2	0.569521	0.0266
CBR3-AS1	0.197874	0.0132173
CBWD1	0.74375	2.11885e-05
CBWD2	0.685264	5.45298e-07
CBWD3,CBWD5	0.760711	2.52191e-11
CBWD5,CBWD6	0.758513	8.0818e-12
CBX1	0.0664206	2.35806e-14
CBX2	1.28231	0.0141792
CCAR2	1.23781	0.00580729
CCDC113	1.33674	0.0433129
CCDC122	2.54062	0.029421
CCDC124	1.59646	0.002364
CCDC125	2.06628	0.0269897
CCDC13	2.03892	0.0146489
CCDC130	1.46261	0.00934133
CCDC144B	1.22233	6.07815e-05
CCDC148	1.606	0.0221012
CCDC171	1.30114	0.0302917
CCDC173	1.25579	0.00317182
CCDC18	1.73966	2.17764e-06
CCDC186	1.22353	0.00102191
CCDC189	1.54367	0.041272
CCDC28A	0.801793	0.0166818
CCDC28A-AS1	0.0494138	2.15997e-05
CCDC34	1.28437	1.13915e-06
CCDC50	1.85577	0.000276534
CCDC51	1.39585	4.30779e-05
CCDC57	0.47396	0.00413734
CCDC61	0.441298	0.0218492
CCDC62	0.412786	0.00228144
CCDC66	1.29079	0.00130486
CCDC69	1.32278	0.000199641
CCDC71L	1.23956	0.0194069
CCDC8	3.03084	0.00354266
CCDC85A	2.70402	0.0148459
CCDC85C	0.729505	0.00583971
CCDC88A	0.340795	0.0115633
CCDC90B	0.33896	0.00128637
CCDC91	1.21029	2.13287e-06
CCDC93	1.23027	0.0415278
CCDC97	0.680848	2.89055e-05
CCNA2	1.46225	0.0153049
CCND1	1.22806	0.0413776
CCNDBP1	0.723791	0.00343261
CCNH	0.312949	0.0256646
CCNI	0.802934	0.0455894
CCNJL	1.94566	0.0432484
CCNT1	0.456836	0.0318851
CCP110	3.06622	0.0335118
CCPG1	2.96988	0.00913652
CCSER1	23.6413	0.0287111
CCSER2	1.20104	0.0141754
CCT6A	0.811241	2.72043e-06
CCT8	0.525488	0.00157368
CD163L1	0.239409	0.0484625
CD276	1.31939	0.0440692
CD2AP	0.761762	4.72084e-06
CD2BP2	25.0754	0.0256012
CD59	0.55285	0.0437013
CD63	0.782434	1.53351e-07
CD9	0.586417	0.0316719
CDA	2.92135	0.0182913
CDC14B	1.4285	0.0213911
CDC16	1.41414	0.0283316
CDC26	1.464	0.000611867
CDC42BPA	1.23752	0.000906231
CDC42BPB	1.40176	1.14242e-05
CDC42EP1	1.75814	0.00033994
CDC42EP4	1.21683	1.78553e-05
CDC42SE2	0.823369	0.042567
CDC7	1.30348	0.0272354
CDC73	0.80683	1.95652e-05
CDCA2	0.643113	0.0414176
CDK19	1.27479	0.0101917
CDK3,TEN1-CDK3	0.682215	0.0174909
CDK4	1.50479	0.000103588
CDK5R1	1.91948	0.0422548
CDK5RAP2	1.29863	0.000699936
CDK5RAP3	0.759781	0.000578344
CDK6-AS1	0.434421	0.033812
CDK7	0.696752	0.0101925
CDKN1A	0.585009	0.00777125
CDKN2AIP	1.24973	0.000244464
CDKN2D	0.292759	0.0167759
CDR2	0.716683	0.0101648
CDR2L	0.0908077	0.0142639
CDT1	9.60302	0.00490757
CDV3	1.43913	0.030686
CDYL	1.22139	0.0215775
CEBPB-AS1	0.806711	0.00107038
CEBPD	1.26401	1.58702e-05
CELF1	0.366082	0.0195323
CELSR1	0.347478	0.0322484
CELSR2	3.24667	0.0012957
CELSR3	1.78553	0.0443078
CENPB	2.18434	0.036941
CENPBD1P1	0.820355	0.0492221
CENPE	1.7765	0.0083169
CENPH	1.3999	8.42488e-08
CENPL	0.413246	5.65296e-05
CENPO	6.35863	0.0286161
CENPP	2.14048	0.0194841
CENPP,LOC100128361	2.19974	0.00324518
CENPQ	1.30723	0.00484623
CORT,CENPS-CORT	2.82686	0.000871058
CENPT	1.81791	0.0418003
CENPU	1.31804	0.0253818
CENPV	2.36888	0.0222044
CENPW	1.49952	0.0272314
CENPX	1.47887	0.00152091
CEP120	1.31082	0.00324926
CEP152	0.720853	0.0332722
CEP162	1.21657	0.0205362
CEP164	1.38013	0.0333189
CEP170	1.74363	0.0139619
CEP19	1.33022	0.0318183
CEP192	1.44579	4.13975e-06
CEP250	1.31398	0.0485309
CEP290	1.61844	0.0152691
CEP295	1.71678	0.00952673
CEP350	0.333499	0.0053045
CEP41	1.52506	0.00782752
CEP44	4.45419	0.0157948
CEP55	1.88823	0.0321588
CEP57	1.20711	0.00995045
CEP63	1.22248	0.0295675
CEP68	1.31481	0.00638115
CEP72	1.25833	1.55736e-08
CEP78	1.22733	0.00937402
CEP83-DT	0.314296	0.00838983
CERCAM	1.62933	0.0248147
CEROX1	2.30427	0.027378
CFAP36	2.40556	0.0253569
CFAP410	2.13817	1.8824e-05
CFAP44	1.74728	0.0429952
CFAP45	0.611063	0.0206928
CFAP53	2.30987	0.0216656
CFAP77	3.42651	0.00484899
CFAP97	1.30236	4.71052e-05
CFL1	1.29217	0.000156406
CFLAR	0.272038	0.000439352
CGGBP1	1.25981	0.0174959
CHAC1	0.38062	0.0361296
CHAF1B	1.28582	0.000966588
CHCHD3	0.171674	8.61487e-06
CHCHD4	0.691326	0.00462765
CHCHD6	1.27435	0.00285327
CHD1	1.2798	4.15118e-08
CHD2	1.25981	4.10539e-06
CHD3	1.41604	0.00476697
CHD4	1.48732	0.0123645
CHD5	0.623852	0.0310648
CHD6	1.30772	0.00314958
CHD7	1.263	0.0282322
CHD9	1.51516	0.000493265
CHEK1	0.618473	0.00467788
CHERP	1.26714	0.0305555
CHFR	1.23446	0.0477542
CHGB	0.100407	0.0176725
CHKB,CHKB-CPT1B	2.84664	0.0203168
CHMP1A	0.385429	0.0403404
CHMP7	0.73668	0.000423528
CHPF	1.89415	0.0341475
CHPF2,MIR671	1.36797	0.0204296
CHRM3	0.228517	0.032208
CHRNA3	0.128981	0.0397158
CHST3	1.25275	0.0224175
CHTF18	0.714175	0.0223075
CHTF8,DERPC	1.24562	0.0449283
CHURC1	1.24586	0.0142301
CIAO1	0.75819	0.00841009
CIAPIN1	0.511861	0.00671338
CIC	2.01855	0.0276663
CIDEB	2.02349	0.0281567
CIITA	1.32919	0.0360393
CIP2A	1.20339	4.91437e-08
CIPC	0.478925	0.00471117
CISD1	0.623335	0.00137116
CISH	2.5726	0.0477934
CIT	7.48246	0.0268847
CKAP2	1.2394	0.00214044
CKAP2L	1.29028	0.00930639
CLCC1	1.24151	0.00203527
CLCF1	0.692323	0.0440907
CLCN3	0.564356	0.00277324
CLCN5	2.25423	0.0379011
CLCN6	0.801054	0.0111617
CLCN7	1.34255	0.0462333
CLDN22	0.177512	0.00125728
CLDN9	16.4964	0.021176
CLDND1	1.57729	0.0157472
CLIP1	1.50955	0.00923793
CLIP3	0.77227	0.00349773
CLIP4	2.33816	0.0380168
CLK3	1.28426	0.00172286
CLN5	1.58483	0.0142307
CLOCK	0.611162	0.0344868
CLPTM1	1.33422	0.00660611
CLSPN	1.38717	0.0193167
CLSTN3	3.41202	0.0326326
CLTA	1.22581	1.29332e-09
CLTCL1	2.10311	0.0421026
CLU	2.62865	0.0169794
CLUH	0.407193	7.88053e-06
CMAHP	9.0062	0.000912578
CMTM3	2.45067	0.0470729
CMTR1	1.48174	0.019628
CMTR2	2.1179	0.0176736
CMYA5	0.123666	0.0422938
CNBD2	19.4392	0.0411272
CNDP2	0.56392	0.00916241
CNIH4	0.599696	0.0347921
CNKSR3	7.2551	0.0121868
CNNM2	0.730704	0.0136556
CNOT4	1.22542	0.0327516
CNOT8	1.22876	0.0291949
CNPY2	1.24377	0.00127913
CNPY3	1.50762	0.0050901
CNST	1.56877	0.0229898
CNTF,ZFP91-CNTF	9.10564	0.0229677
CNTNAP1	16.2101	0.00236044
CNTRL	0.787491	0.0146897
CNTROB	8.28394	0.00128741
COA1	1.24162	0.00694868
COA4	1.29371	7.18456e-11
PDF,COG8	1.58165	0.0346865
COL27A1	0.64164	0.00429894
COL4A5	3.24629	0.00322408
COL4A6	1.46364	0.0352987
COL5A1	0.770848	0.0457502
COL6A1	1.78886	0.000308102
COL6A2	1.38554	1.91493e-07
COL7A1	2.86246	0.00222777
COLGALT1	1.51878	0.0196534
COPB2	0.585302	0.0341277
COPS3	0.55277	0.0265043
COPS7B	0.547696	0.00127369
COQ3	1.29963	0.0369023
COQ4	1.4172	0.03825
COQ5	1.32397	0.0178897
CORO1C	0.826822	0.0362195
CORO2A	3.38634	0.00333588
COTL1	2.1403	0.00258396
COX10	1.61534	0.0377555
SYNJ2BP	3.21574	0.0188548
COX19	0.201912	0.00978745
COX8A	0.448581	0.00516756
CPEB2	18.2961	0.0019307
CPLANE1	2.82649	0.00042579
CPM	2.08842	0.010877
CPNE3	0.454542	0.0492365
CPNE7	1.52435	0.013861
CPQ	0.584826	0.0172642
CPSF6	1.27977	0.00102826
CPSF7	1.27261	0.0431897
CPTP	1.43651	0.00953994
CRADD	1.28543	0.0274922
CRAMP1	0.375907	0.00109011
CRAT	0.347947	0.0313221
CRCP	3.8467	0.00206762
CREB1	0.499712	0.00248044
CREB3L2	1.31729	0.0155362
CREBRF	1.42413	0.0265014
CRELD2	8.52925	0.0379452
CREM	0.798638	0.03669
CRIM1	1.22871	5.99333e-06
CRIPT	0.705108	0.0259345
CRISPLD1	2.138	0.000367973
CRKL	1.35736	0.0142284
CRMP1	1.30716	0.00154943
CROCCP2	1.48323	0.0295303
CRTC2	0.69204	0.0117761
CRTC3	1.223	0.0330955
CRY1	1.59554	0.0367362
CRYBB2P1	0.56966	0.013234
CRYBG3	1.35247	0.000810525
CRYL1	2.23329	0.027862
CSAD	0.697297	1.01084e-05
CSDE1	0.827787	4.44283e-07
CSE1L	1.69466	3.65196e-05
CSK	1.24209	0.02836
CSNK1D	1.35379	8.78263e-07
CSNK1G2	1.34033	4.11752e-05
CSNK2A2	9.06812	0.00107767
CSPG4	1.54683	0.0318779
CSPP1	1.72161	0.00184251
CST3	1.22537	0.014348
CTAGE15	1.69304	0.000366844
CTAGE6	1.57823	0.000560912
CTAGE9	25.711	0.0244775
CTBP1	1.42589	0.0269531
CTCF	0.655787	0.0022842
CTDNEP1	1.28978	0.000295966
CTDSPL	6.93733	0.033855
CTIF	1.79595	0.0361635
CTNND1,TMX2-CTNND1	0.498938	4.40384e-05
CTNND1	0.794606	0.0013527
CTNS	1.82679	0.0119873
CTSC	0.474402	0.0187673
CTTN	1.2748	0.00507241
CTU1	19.1265	0.00463671
CTXN1	2.59644	0.0390061
CUEDC1	1.54479	0.00747834
CUL1	1.28629	0.0109426
CUL2	0.622992	0.0170852
CUL3	1.76754	0.0013338
CUL7	2.09649	0.0060248
CUL9	0.394064	1.26445e-05
CUTALP	1.55491	0.0466164
CUTC	2.57249	0.0141445
CWC22	1.40896	0.0331633
CWC25	1.34435	0.000978239
CXCL1	0.552416	0.0395512
CXXC5	0.609598	0.0373536
CYB5A	0.285096	0.0025708
CYB5R3	1.34818	6.54038e-05
CYB5RL	0.532953	0.0338533
CYHR1	0.542128	0.0171454
CYHR1,MIR10400	1.89959	0.0239819
CYLD	0.748409	0.00215342
CYP2U1	1.7419	0.00748513
CYP51A1-AS1	12.3943	0.0155848
CYS1	4.74314	0.0133958
CYTH1	0.802508	0.0140073
CYTH2	0.49829	0.029397
CYTOR	0.582589	0.0180943
D2HGDH	2.04496	0.0425921
DAAM1	1.78911	0.0108826
DAB2	0.595976	0.00312224
DAB2IP	1.32299	0.0271277
DACT3	20.8444	0.0365925
DAGLA	8.01612	0.044692
DALRD3	2.64771	0.00222073
DAP	1.28426	0.000821663
DAPK3	0.625872	0.0340515
DBF4B	0.704942	8.55444e-05
DBH	1.43613	0.0379351
DBN1	1.60854	0.025067
DBNDD2,SYS1-DBNDD2	1.57297	5.31334e-05
DBNL	2.38868	0.00705702
DCAF1	1.30983	2.06961e-06
DCAF17	1.57139	0.0124168
DCAF5	0.710802	8.27077e-05
DCLK2	1.73397	0.00150311
DCLRE1A	2.17048	0.000810185
DCLRE1C	1.21415	0.0254279
DCP1A	1.81611	0.00248967
DCTN1	0.82934	2.99232e-16
DCTN2	0.819806	1.36549e-05
DCTN5	0.666737	0.00311389
DCTN6	0.765248	0.0349645
DDA1	0.513147	0.026161
DDB2	1.61907	0.00353175
DDHD1	0.458081	0.0379594
DDIAS	1.49318	1.91144e-06
DDN	2.68525	0.0340212
DDN-AS1	7.42004	3.15099e-07
DDOST,PINK1-AS	0.382693	0.0446678
DDR2	1.83158	0.0285647
DDTL	10.5335	0.000423009
DDX11-AS1	0.433337	0.00241484
DDX11L9	0.285747	0.048478
DDX12P	0.521768	0.0436025
DDX17	0.771818	0.000256158
DDX18	0.816578	0.0285481
DDX19B	0.769256	0.00317971
DDX23	1.3838	0.0167518
DDX24	1.36335	2.67319e-05
DDX39A	0.775154	0.00715828
DDX3X	0.789552	0.000125507
DDX42	2.34804	0.0246396
DDX47	0.737668	0.00969751
DDX56	1.43513	0.0118481
DDX6	1.31194	2.56331e-06
DEAF1	0.426249	0.00658529
DECR2	4.05093	0.002135
DEDD	1.69341	0.0220619
DEF6	0.170033	0.019212
DEGS1	1.34191	0.0136497
DEK	1.56717	2.64063e-14
DELE1	1.59888	0.0495169
DENND3	1.34591	0.00316311
DENND5A	1.46029	0.0017277
DENND5B	0.584615	0.0297275
DEPDC1B	1.24484	0.03236
DFFA	8.5866	0.00125205
DFFB	15.8245	0.0453973
DGAT1	0.565808	0.00149408
DGKQ	1.44621	0.0401084
DGKZ	1.45847	6.47385e-07
DHCR7	1.3154	0.0240557
DHRS4-AS1	3.49712	0.0204415
DHX15	1.45821	0.00517072
DHX30	1.29956	0.0394303
DHX37	0.702084	0.0193668
DHX38	1.54384	0.00947854
DHX8	1.92178	0.00640057
DHX9	0.822517	0.000152283
DIAPH1	0.79384	0.0100803
DIDO1	0.712231	0.0327093
DIP2A	1.3216	0.00687101
DIS3	4.20949	0.012729
DISP1	4.94868	0.00817024
DIXDC1	0.431689	0.000505608
DLC1	0.555709	0.0338925
DLGAP4	2.17844	0.00423156
DLK2	1.64792	0.0247207
DMAC1	0.708113	0.0385682
DMAC2	0.608468	0.00101737
DMAP1	0.424977	0.0415166
DMBT1	0.0428295	0.0284121
DMTF1	2.12935	0.0172227
DMXL1	2.25746	0.0221287
DMXL2	1.42259	0.0124041
DNAH5	1.83383	7.42278e-05
DNAJB14	2.10293	0.00149379
DNAJB4	0.415026	0.00182327
DNAJB5	1.22593	0.00123635
DNAJC13	0.644675	0.00126795
DNAJC2	1.37748	0.0453156
DNAJC22	1.35002	0.00467356
DNAJC25,DNAJC25-GNG10	1.28305	0.00558757
DNAJC3	1.42787	0.00331003
DNAJC6	0.160873	0.027551
DNASE1L1	2.21541	0.0488082
DNASE2	1.25798	0.00195048
DND1	1.21408	0.00075101
DNHD1	0.641563	0.0494281
DNM2	1.61461	0.0299137
DOCK4	1.42592	0.0120929
DOHH	1.54285	0.000218429
DOK3	1.44311	0.00463135
DOK4	2.18857	0.0129148
DOP1A	1.42217	0.0372389
DPCD	0.783333	0.000152253
DPH5	1.39647	0.0001005
DPM3	0.427074	0.00982154
DPP9-AS1	11.1309	0.0119314
DRG1	0.602115	0.000140499
DSC3	0.650241	0.00501974
DSEL	1.25399	0.018671
DSN1	1.27471	0.00699252
DSP	0.254604	0.0278948
DST	2.33341	0.00255769
DSTYK	1.23056	0.00714629
DTNBP1	2.10114	0.000666889
DTX2	1.66516	1.39457e-08
DTX3L	1.20015	0.0152561
DTYMK	1.46528	1.34504e-05
DUS1L	0.649287	0.0285842
DUSP16	1.22637	0.00542673
DUSP28	0.151443	0.0458165
DVL3	1.38128	0.000905475
DYNC1H1	0.756492	0.0111722
DYNC1LI2	0.778734	0.000533964
DYNLRB1	1.25371	0.0094871
DYNLT1	0.782189	0.00405471
DYRK1B	1.83636	0.0402173
DYRK3	1.56077	0.0200911
DZIP1	2.6328	0.000449056
E2F3	1.23107	0.00480719
E2F4	1.50885	0.0452918
E2F7	0.587781	0.00137221
EBAG9	1.20245	0.000310646
ECD	1.47791	0.0207015
ECHDC1	0.729216	7.3722e-05
ECHDC2	1.64994	0.0425388
ECHDC3	13.4639	0.0197261
ECSCR	7.07935	0.0102823
ECSIT	1.40285	0.0373719
EDA2R	0.406516	0.0423421
EEF1G	1.35964	0.0159359
EFHD2	1.74343	2.93808e-07
EFL1	0.575843	6.53441e-05
EFNA4	1.47231	0.0254357
EFNA5	2.37524	0.0403449
EFNB1	1.64137	0.0247721
EGFR	1.29227	0.00207212
EGR1	0.676615	0.0307805
EGR2	19.293	0.0314222
EHBP1	1.60807	0.00606293
EHD2	1.23493	3.02564e-07
EHD3	1.82193	0.0261803
EHD4	1.34481	0.00253777
EHF	0.160986	0.000786188
EHMT1	1.24716	2.2436e-09
EI24	0.716823	0.000421477
EID2	0.716706	0.00966342
EID3	0.378547	0.0269888
EIF1AD	0.699393	0.0292228
EIF2AK1	0.773543	0.0122308
EIF2AK2	1.3068	0.0202174
EIF2AK4	1.39805	0.0138485
EIF2B1	1.28399	0.00173237
EIF2B2	0.808888	0.000196219
EIF2B5	0.550344	0.007532
EIF2S2	1.35495	0.000693956
EIF3G	1.39102	4.17665e-05
EIF3J	1.43678	2.46542e-43
EIF4A1,SENP3-EIF4A1	0.718352	0.00188294
EIF4ENIF1	0.494235	0.0338452
EIF4G1	0.650822	0.00333084
EIF4G3	1.51769	0.00809202
ELAVL1	1.47418	6.94751e-05
ELF1	2.03842	0.00547825
ELF2	2.43455	4.93531e-05
ELF4	1.23903	0.0482913
ELFN1	2.02679	0.00449622
ELK4	1.43661	0.00824425
ELL	1.31553	2.76632e-11
ELOC	0.759135	4.15301e-05
ELOVL6	1.58848	0.0165595
ELP1	1.64011	0.00978068
ELP3	1.43139	0.00176239
EMC2	0.745948	6.2768e-06
EMC3-AS1	1.25479	0.00329624
EMC4	1.37167	0.00476183
EME1	1.26642	0.0323473
EME2	0.163562	0.0174753
EMILIN3	1.78092	0.00569061
EML2-AS1	1.6032	0.0220157
EMSY	1.26255	2.74337e-06
ENAH	0.282313	0.00271286
ENDOV	1.68835	0.000151986
ENGASE	0.517037	6.75713e-09
ENKUR	6.63876	0.000172447
ENO1	1.25598	0.000248405
ENOSF1	0.469269	0.0462629
ENOX1	0.389624	0.00223921
ENTPD5	0.5946	0.0291106
EP400	1.66351	4.72978e-07
EPAS1	3.16273	0.0180899
EPB41	1.75621	0.0192399
EPB41L1	0.541616	0.0180845
EPC2	0.5065	0.0419822
EPHA2	0.770848	0.0018556
EPHB2	2.2874	0.00754806
EPN1	1.27967	0.000262807
EPN2	1.92803	0.0327336
EPOP	1.3827	0.000102284
ERAP1	1.51241	0.0282418
ERBB2	1.4112	0.00603116
ERC1	0.800183	0.00416212
ERCC3	0.544983	0.0254202
ERCC6	2.48308	0.0271612
ERCC6L2	1.31531	1.88421e-07
ERG28	33.5869	0.000458779
ERI1	1.21351	0.0143842
ERI3	0.41028	0.0190772
ERMAP	0.749872	0.037199
ERO1A	0.727655	0.00510103
ERP29	0.411615	0.0449611
ERVK3-1	0.745424	0.000261831
ESCO1	2.89779	0.000202427
ESCO2	1.41779	1.35401e-05
ESPL1	2.62831	0.0499931
ESS2	1.46206	5.85042e-05
ETF1	1.34017	0.0079445
ETFB	0.778221	0.0423616
ETFBKMT	0.0757472	0.0398952
ETFDH	0.739003	0.03797
ETS1	0.70176	0.00105084
ETS2	1.62566	0.0284502
ETV6	1.25983	0.0234082
EVA1B	1.42948	1.2047e-08
EVI5	1.29901	0.0267056
EVI5L	0.708622	0.0404403
EXOC7	1.26827	0.0333486
EXOSC10	1.9654	0.0117554
EXOSC2	0.789652	0.000125071
EXOSC3	0.797906	0.0150954
EXOSC4	1.29328	0.0182349
EXOSC9	0.786397	1.6474e-07
EXT2	1.43272	0.000894448
EXTL2	1.40526	0.0162075
EXTL3	1.95793	0.039418
EZH2	0.651263	2.6397e-11
F10	19.5527	0.0141756
F3	0.78083	0.0422467
F8	21.3564	0.0346391
FAAP20	1.79992	0.0317817
FAAP24	1.61141	0.029429
FAF2	1.24662	0.0400946
FAM102A	3.23334	0.0231249
FAM102B	1.93749	0.000412622
FAM104A	1.90616	6.20891e-06
FAM111B	1.32089	1.07975e-13
FAM114A1	0.484132	0.00147451
FAM118B	1.31572	0.0386977
FAM120A	2.46391	0.00313186
FAM120AOS	1.78867	0.00139076
FAM124A	27.791	0.0024425
FAM126B	0.558001	0.0104691
FAM135A	2.07725	0.000384849
FAM149B1	0.0128608	3.32497e-06
FAM160A2	0.726202	0.0463945
FAM161A	0.26785	0.0467604
FAM167A	1.50913	0.0496358
FAM185A	1.43559	0.00559718
FAM185BP	1.69976	0.0222994
FAM189B	2.22009	0.00384132
FAM193B	0.0393247	0.0135919
FAM201A	1.62366	0.00479355
FAM204A	0.650143	0.000755972
FAM214B	1.64376	0.0381989
FAM217B	1.22367	0.00523304
FAM218A	1.71102	0.00418447
FAM219A	1.56702	0.0118837
FAM222B	1.47502	0.0314478
FAM225A	0.17912	0.00117911
FAM225B	0.204401	0.00224185
FAM234A	1.80238	0.00431764
FAM239B	0.621944	0.0372976
FAM239A,FAM239B	10.8248	4.1009e-06
FAM3A	0.126361	0.0211776
FAM3C	0.57241	8.56421e-05
FAM43A	1.6452	0.00453895
STBD1	4.36653	0.00022599
FAM53A	0.275719	0.00214166
FAM53B	1.2789	0.0162962
FAM81A	0.323022	0.0287092
FAM83B	11.2017	0.0172704
FAM83G	1.31277	0.00164441
FAM83H	1.2123	0.00168718
FAM86B2	1.99253	0.0160293
FAM86B1,FAM86B2	1.23899	0.00107751
FAM86C1	1.47481	0.0494256
FAM89A,MIR1182	4.61288	0.01711
FAM89B	0.739762	0.0274396
FAM8A1	0.280656	0.00359291
FAN1	0.578908	0.0133336
FANCF	2.68632	0.0125329
FARP1	2.75575	0.0151426
FARSA-AS1	1.29944	0.00438586
FARSB	1.22828	0.0422735
FASN	1.25552	0.0473384
FASTKD1	1.65265	0.0195224
FASTKD3	11.3634	0.0110289
FAT1	0.232727	0.0203047
FAT4	2.77494	0.00270512
FAXDC2	4.97674	0.00144346
FBL	2.03858	3.31792e-06
FBN1	0.497973	0.0121496
FBN2	28.9899	0.00163008
FBRS	2.22195	0.00998144
FBXL14	1.33628	0.000162411
FBXL15	0.457068	0.031031
FBXL19	0.766413	0.0406987
FBXO25	2.85932	0.0300442
FBXO28	1.20173	1.70631e-06
FBXO31	0.547687	6.18051e-05
FBXO34	1.26158	0.00316705
FBXO41	1.30859	0.018548
FBXO5	1.21802	9.56436e-07
FBXW11	2.69842	0.0211623
FBXW2	2.40656	0.00021055
FBXW4	1.74069	0.00827338
FBXW4P1	0.175823	0.0499588
FBXW5	1.6773	6.72818e-32
FBXW8	0.371462	0.0205819
FCF1	0.815565	0.000136215
FCHSD1	0.47941	0.00567283
FDPS	1.32624	2.24782e-06
FEM1B	0.767825	0.0214938
FER1L4	0.39917	0.0181732
FERMT1	1.74249	0.0329966
FEZ2	1.22624	0.000478669
FGD6	1.3594	0.00102571
FGF14	4.3647	0.0456274
FGF7P3	0.31191	0.00769402
FGFR1OP2	1.24323	0.000560555
FGFRL1	1.29515	0.0487885
FHDC1	5.06025	0.0229563
FHOD3	2.93516	0.0442667
FICD	1.52436	0.00786661
FIGNL1	0.580815	0.000363688
FKBP15	4.51688	0.00940743
FKBP1A,FKBP1A-SDCBP2	1.32602	6.14126e-06
FKBP2,LOC114841035	0.724302	0.000576152
FKBP3	10.7802	0.0176433
FKBP4	1.46574	2.4297e-05
FKBP7	0.428505	0.00112292
FKBP9P1	1.57205	0.0116667
FLAD1	2.01735	0.0483057
FLII	2.64432	1.05838e-08
FLJ32255	0.148298	0.0118684
FLJ37453	2.18337	0.0266895
FLJ42627	1.42681	0.0294979
FLNA	1.4887	5.97356e-06
FMN1	1.2997	0.0102435
FMNL1	1.30474	0.0155518
FMNL2	2.47848	0.0442324
FMNL3	3.9642	0.0475339
FMR1	0.538071	0.0222602
FNBP1	1.2847	0.0381732
FNDC3A	5.54821	0.0254901
FOSL2	0.651642	0.0343438
FOXC1	4.88211	0.0107536
FOXD1	0.71874	1.38331e-31
FOXF1	0.514909	0.0433499
FOXG1	1.28418	0.00258642
FOXJ2	1.46807	0.000230801
FOXJ3	0.715022	0.038338
FOXK2	0.363157	0.000360081
FOXL1	1.36328	0.000864709
FOXM1	1.5845	0.00745517
FOXN2	0.411525	0.0302242
FOXO3	1.34308	0.031244
FOXO4	2.02927	0.00448605
FOXO6	30.9466	0.00913367
FOXRED1	0.617518	0.00114982
FRA10AC1	1.30348	0.00774958
FRG1DP,FRG1EP,LOC283788	0.474406	0.0209575
LOC283788	8.1882	0.035642
FRG1HP	0.218982	0.0445906
FRK	10.9609	0.0462275
FRMD8	1.24558	0.0181933
FRMPD4	7.55899	0.0227274
FRYL	0.637437	0.00221098
FSBP,RAD54B	1.29845	0.00235786
FSCN1	1.41404	0.000610917
FSTL3	2.83773	0.000209554
FTL	0.707622	0.0043694
FTSJ1	1.32937	0.000165325
FUBP1	1.60819	0.00458368
FUNDC2	1.24902	0.0489251
FURIN	1.40014	0.000733109
FUT11	1.71961	0.0198095
FUT8	2.12921	0.000123796
FXR2	1.52296	0.0123701
FXYD5	1.3176	0.0141993
FYCO1	1.38124	0.0461516
FYTTD1	1.89157	0.0023173
FZD1	20.7169	0.0209102
FZD2	0.221387	0.00637588
FZD7	8.83233	0.0293742
FZD8	0.563139	0.00859457
FZD9	3.83422	0.0189475
FZR1	0.718749	0.00646327
G2E3	1.92744	0.00150297
G3BP1	0.725513	0.0244195
GAB2	0.282879	0.0129377
GABPB1	1.23001	0.0158026
GADD45A	0.799403	2.68269e-06
GALM	1.9235	0.0307701
GALNS	1.54915	0.0150122
GALNT16	1.8795	0.00927088
GALNT4,POC1B-GALNT4	1.28306	0.00901468
GALNT7	3.00743	0.0355446
GANAB	0.521482	2.83377e-13
GANC	2.93302	0.0298725
GAPVD1	1.9814	0.0172019
GAR1	0.595486	3.74082e-08
GARS-DT	1.38264	0.0447464
GARS1	1.44936	0.0155546
GAS2L3	1.22104	0.000838691
GAS8	1.42666	3.78029e-05
GASK1A	3.3792	0.041195
GATAD2A	1.37132	1.09277e-15
GATB	1.48562	0.00252913
GATD1	0.766997	0.0285318
GATD3A,GATD3B	0.597528	0.000631672
GBA2	0.745703	0.00470731
GBE1	1.57268	0.0312065
GBF1	0.592149	0.0038809
GCC2	1.25842	0.00989752
GCN1	0.624392	0.000113979
GCNA	0.582111	0.000395214
GCNT2	1.64957	0.0108117
GDE1	1.63358	0.0287766
GDF11	1.68137	0.0195896
GDI1	0.829913	0.0180488
GDI2	1.24449	0.02103
GDNF	2.02818	0.0456109
GEMIN2	0.588417	0.0405027
GEMIN4	1.2141	0.00936563
GEMIN5	1.61622	0.0263004
GET3	0.7261	0.00027667
GET4	0.14986	0.00513146
GFER	0.568446	0.025188
GGA3	1.94518	0.0207008
GGCT	1.41922	0.0129089
GGNBP2	3.43936	0.0304971
GGPS1	0.818262	0.00413352
GGTLC3	0.719428	0.0255811
GHDC	2.43108	0.0052013
GHR	1.6248	0.00378883
GHRL	2.23195	0.000312952
GHRLOS	18.3275	0.00424345
GID4	0.283266	0.040444
GIGYF1	1.43546	0.00159706
GIT2	1.53559	0.00119013
GJC1	0.539963	0.00188494
GK5	3.10383	0.0419092
GLE1	0.767203	0.0131601
GLI1	0.230375	0.0391661
GLI2	1.35656	0.0356018
GLI4	2.10303	0.0040111
GLIS2	1.76886	0.000603136
GLMP	11.4163	5.2225e-06
GLRX2	1.30495	0.0378332
GLRX5	0.419174	0.0433139
GLT8D1	1.76658	0.000135146
GLTP	1.48108	0.00527644
GLUD1	0.736115	0.00383142
GLUD1P3	0.477631	0.014553
GLYATL1	0.0304093	0.0157069
GLYR1	1.20646	0.0136267
GMEB2	1.2064	8.68259e-09
GMFB	1.32568	0.0226112
GMNN	0.633369	0.0108029
GMPPB	0.462039	0.0169396
GMPR2	2.88648	0.0356343
GNAI2	1.58587	0.000298689
GNAO1	1.42759	0.00903427
GNAQ	2.53285	5.55243e-08
GNAS	1.41485	3.4728e-06
GNAZ	5.9451	0.0097963
GNB1	0.251167	0.000348218
RTL10	1.33817	0.00787397
GNB3	0.556109	0.0441547
GNE	1.58191	0.0320422
GNG12	1.26521	0.00029769
GNL2	1.38236	0.0054124
GNPDA2	1.64639	0.0101029
GNPNAT1	1.64156	0.0136882
GNPTAB	1.35258	0.000507922
GNRHR2	6.85972	0.0496661
GOLGA2	0.627904	0.00746223
GOLGA3	0.590609	0.00417696
GOLGA6D	0.468741	0.0399167
GOLGA6L10	0.630437	0.00117193
GOLGA6L9	0.696731	6.32137e-07
GOLGA6L3	0.795015	0.0484569
GOLGA8A	0.814047	0.000886628
GOLGA8H	0.745528	0.0165973
GOLGA8J	1.98668	0.00781873
GOLGA8N	0.283411	3.59012e-05
GOLGA8O	0.507033	0.0178119
GOLGA8Q	0.282858	0.000276448
GOLGA8T	0.629074	0.000481981
GOLT1B	1.2361	0.0484525
GON4L	2.48573	0.000201048
GOSR2	1.29313	0.0341161
GOT1	1.21234	0.0363029
GPAM	0.431565	0.00466623
GPAT4	1.40162	0.000291281
GPATCH1	1.37969	0.000544876
GPATCH11	0.575193	0.00785907
GPATCH2L	1.44149	0.00522776
GPBP1L1	0.790702	0.0276384
GPC1	0.366086	0.000605459
GPR156	8.78957	0.0446171
GPR158-AS1	19.2179	0.0419144
GPR173	10.7	0.048523
GPR176	1.47996	0.0144052
GPR37	52.9101	0.00589103
GPR4	1.2649	0.0198796
GPR68	3.27954	0.0348481
GPRC5D	12.8611	0.00586882
GPRIN1	1.29674	2.02828e-05
GPS1	0.597852	0.0111868
GPSM2	0.757535	0.0419365
GPX8	1.48547	0.0127963
GRAMD1B	1.32713	0.0159603
GRAMD4	1.59301	0.0187217
GREM1	1.26587	0.000179812
GRIPAP1	0.781603	0.00638869
GSDMD	1.70899	0.00183967
GSDME	3.07029	0.0175867
GSE1	1.29495	0.0424974
GSTCD	0.354376	0.0399916
GSTK1	1.4051	0.0127079
GSTM4	0.0106004	0.000948115
STON1,STON1-GTF2A1L	2.997	0.049003
GTF2E2	0.491283	6.03789e-05
GTF2F1	1.3065	0.00348681
GTF2F2	1.20285	0.002349
GTF2I	1.24546	0.0375649
GTF2IRD2,GTF2IRD2B	2.26224	0.0209273
GTF3C1	0.76538	0.00248185
GTF3C5	0.532261	0.00242696
GTPBP2	0.723309	3.62777e-06
GTPBP4	0.765408	0.0473071
GTSE1-DT	0.511362	0.0110962
GUSBP15	0.432113	0.00838008
GUSBP16	1.31885	0.000365881
GYPC	1.2332	0.000129903
GYS1	1.43002	0.00459993
H1-10	1.61373	0.0379765
H2AC17	2.19117	0.000130467
H2AX	1.21699	4.43378e-14
H2AZ2	0.748632	2.82417e-11
H2BC12	2.49896	0.0226697
H2BC4	2.48544	0.0297835
H2BC5	0.588572	0.00582353
H3-3A,H3P6	0.774184	0.00051317
H6PD	1.35222	0.0224315
HACD2	0.440018	0.00144707
HADHA	2.02894	0.0123183
HADHB	0.764516	0.0492222
HAGHL	2.28672	0.00869075
HAR1A	3.29106	0.00761914
HAS3	0.0654719	0.0402637
HAT1	0.691541	7.70852e-07
HAUS4	0.324427	0.00142359
HAUS5	0.402351	0.00223322
HAUS6	0.59028	1.89508e-05
HAUS8	1.22489	0.0149667
HBP1	1.27812	0.0270677
HCFC1	0.589948	0.0269845
HDAC6	0.633729	0.0122052
HDAC8	0.822586	0.0167855
HDDC2	1.22111	0.0345134
HDGF	1.81924	0.027537
HDHD5	1.23733	0.00233993
HDLBP	2.46456	0.0237233
HEATR4	1.31552	0.0101441
HEATR5A	1.59223	0.0240125
HEATR6,MIR4737	0.555974	0.00273177
HECTD1	1.33074	3.32399e-09
HECTD4	2.00369	0.0419352
HELZ2	1.2676	0.049358
HEMK1	0.453613	0.0469797
HERC2P9	0.703989	2.01601e-08
HES7	8.03504	0.0477752
HEXD	1.42592	0.00786701
HGH1	1.22362	0.000285755
HGS	1.49253	0.0104177
HHEX	1.3693	0.0142211
HIC2	0.450433	0.0195685
HILPDA	1.22296	0.0329645
HIP1	2.11691	0.0305986
HIP1R	0.733029	2.3622e-07
HIPK3	1.25535	0.0208759
HIVEP1	4.36196	0.00638502
HIVEP2	1.34786	0.000881272
HK1	1.51468	0.0063898
HLTF	1.47447	0.00217258
HLX	1.74452	0.00170028
HM13	1.20837	0.0254515
HMG20A	1.97315	0.00271381
HMGA2	3.86648	0.019085
HMGB1	1.39115	5.25415e-13
HMGB3	1.20543	0.00686858
HMGN1	1.20018	7.21177e-33
HMGXB4	1.21794	4.63577e-05
HMMR-AS1	1.5889	0.00943495
HMOX1	2.57387	0.00127165
HNRNPA1L2	1.32456	0.00165049
HNRNPA1P10	0.704237	0.0270131
HNRNPA3	0.734374	0.021694
HNRNPC	1.28396	0.00973607
HNRNPK	1.27718	0.0477455
HNRNPUL1	1.32241	0.0152238
HOMER1	0.542136	0.0064798
HOMER3	0.682234	0.00969178
HOXA4	0.533188	0.0236391
HOXB-AS3	2.13343	0.00801926
HOXB3	0.204537	0.0392683
HOXB9	1.30127	0.000372921
HOXC4,HOXC5,HOXC6	0.618702	0.0399187
HOXD3	6.64772	0.0121119
HOXD4	3.41471	0.0361854
HOXD9	4.99295	0.0259863
HPCAL1	0.585708	0.0138853
HPF1	0.479113	0.00303952
HPS4	2.38575	0.0215671
HPS6	2.06769	0.0459218
HRNR	2.15615	0.00361571
HS3ST3A1	1.22112	0.0413031
HS3ST3B1	0.210526	0.000329534
HSD11B1L	2.51242	0.00907073
HSD17B1	1.33008	0.00651309
HSD17B10	1.30193	0.00206818
HSD17B12	0.531823	0.00087968
HSD17B4	0.711873	0.000165906
HSDL1	1.57254	1.44384e-05
HSDL2	0.827526	0.030393
HSF1	1.46279	0.000310037
HSP90AB1	1.25036	6.57304e-07
HSP90B2P	5.09057	0.000583885
HSPA14	1.3023	1.13563e-05
HSPA4L	1.4274	0.00174558
HSPB1	1.3197	0.00327756
MOB4	0.692928	0.0442589
HTATSF1	0.661651	0.00355848
HTATSF1P2	1.58447	0.0149145
HTD2,RPP14	7.8801	0.0424789
HTR7	9.7743	0.0175137
HTRA1	1.67495	0.00831481
HTRA2	3.61833	0.0051898
NAA80,HYAL3	1.37423	0.0397702
HYI	1.70081	0.0104183
HYOU1	1.27648	0.000485597
IBA57	1.66374	0.00408749
ICAM5	1.54909	0.0430073
ICE1	1.2278	2.24246e-06
ICMT	1.2347	0.000173241
IDH1	0.745956	0.0176622
IDH3G	1.57232	0.00499199
IER2	5.46054	0.0394132
IER5L	1.94862	1.19552e-08
IFIT2	0.81876	0.00715346
IFIT5	1.34751	1.10088e-06
IFNAR1	0.179671	0.0145497
IFNAR2	50.1947	0.00666681
IFNGR1	1.50597	0.0439066
IFRD2	1.53064	0.0138941
IFT122	0.61678	2.37065e-05
IFT20	1.4176	0.00146731
TRIM59,TRIM59-IFT80	1.37316	9.39505e-06
IFT80	1.60254	0.0385213
IFTAP	0.610244	4.53775e-05
IGF1R	1.69042	0.0041437
IGF2BP1	0.283963	0.0374478
IGF2BP2	0.235026	0.0112288
IGF2BP3	1.2776	0.0283418
IGFBP6	0.369286	0.0239348
IGFN1	2.27708	0.000340321
IGHMBP2	1.75334	0.000581568
IGSF8	2.03964	0.00392616
IKBIP	1.20647	1.1093e-09
IKZF2	0.511213	0.0332832
IKZF5	1.30683	0.010495
IL10RB	1.61663	0.0107609
IL16	33.8683	0.0141765
IL17RD	0.305385	0.00948349
IL32	0.228071	0.0302581
IL33	0.630811	0.0340372
NUP62,IL4I1	0.821702	0.00259198
IL4R	0.779475	0.00138014
IL6ST	1.20431	1.73485e-07
IL7R	1.28246	0.0186385
ILF3	1.84202	0.00155819
IMP4	2.17513	0.00212994
IMPDH1	3.1079	0.00170517
INAFM1	2.04173	0.0215977
INCENP	1.41093	0.048101
INF2	1.69521	0.0402312
ING2	1.2013	0.00250399
ING3	1.84914	0.0014457
ING5	0.646399	0.0455127
INHBA	6.60123	0.0400398
INHBB	14.4735	0.00348288
INO80	2.14676	0.00392761
INO80B,INO80B-WBP1	0.68011	0.0332173
INPP5K	1.31588	0.0268528
INPPL1	1.85108	0.0316432
INSIG1	1.88456	0.000747346
INTS11	1.42483	1.46294e-07
INTS14	1.56772	2.5344e-05
INTS5	1.36031	0.0297313
INTS6	0.521309	0.0462328
IPO7	1.2602	0.00562478
IPO8	1.27276	0.0352869
IPPK	2.13913	0.0195856
IQCB1	1.58826	0.00240674
IQCC	1.31277	0.00245143
IQCD	4.27009	0.0051176
IQCE	10.8032	0.00934425
IQCG	1.31304	0.0362062
IQCH-AS1	0.0331017	0.000278128
SCHIP1,IQCJ-SCHIP1	0.784592	0.000432268
IQGAP1	0.771677	0.000305037
IQSEC1	1.40826	0.0256718
IQSEC2	8.10795	0.0344298
IQUB	1.84565	0.00981563
IRAK2	1.48916	0.0117548
IRF2BP1	0.586015	0.0477046
IRGQ	1.30895	0.000843503
IRS1	0.675109	0.00891091
IRX3	0.645401	0.00197184
ISCA1	2.02269	7.91026e-06
ISCU	0.779381	5.12694e-05
ISG20	1.58881	0.00247288
RAB43	2.44922	0.00462046
ISY1-RAB43,RAB43	4.14002	0.000955129
ISYNA1	1.43661	0.00228086
ITFG2	0.438922	0.00485809
ITGAE	1.79379	0.0353696
ITGB1,SNORA86	1.23873	0.0242563
ITGB1BP1	1.52828	0.00106204
ITGB5	9.06138	0.0269705
ITM2C	1.32116	0.0118858
ITPK1	4.74554	0.0465591
ITPR2	0.626859	0.0380271
ITPRIP	0.456571	0.0228501
ITPRIPL2	2.23026	0.00765776
JADE1	1.27606	8.46029e-07
JADE3	1.27357	0.00675629
JAG1	1.20522	0.0331333
JAK1	1.71342	0.00853892
JAM3	1.28536	0.0359658
JMJD4	0.557132	0.0103448
JMJD8	1.54977	0.00197103
JOSD1	0.693492	0.0203221
JPH2	11.3137	0.0226306
JPT1	0.663846	0.0177078
JUN	1.22081	0.0205565
KANK2	1.30088	0.000407793
KANTR	1.28128	2.16714e-06
KARS1	0.800475	3.26829e-30
KAT5	2.04528	0.0177073
KAZALD1	1.63033	0.00713333
KCNA7	0.0565018	0.0465005
KCNB1	8.46847	0.0196197
KCNG1	1.50777	0.0445682
KCNH8	19.1501	0.0421602
KCNJ12,KCNJ18	0.505728	0.0194855
KCNK6	0.583981	0.0178265
KCNMB4	1.8172	0.049697
KCNQ1OT1	0.327044	0.0178091
KCNQ5	1.25456	0.0129123
KCTD1	1.81318	8.32381e-08
KCTD10	1.20103	0.000133725
KCTD14,NDUFC2-KCTD14	2.97764	0.019398
KCTD15	3.53715	0.0298134
KCTD5	2.35982	0.00526455
KDELR1	1.94035	0.0028851
KDM2A	0.778555	1.3279e-05
KDM2B	1.34051	3.59194e-07
KDM3A	0.571703	0.0424082
KDM3B	1.50841	0.0336003
KDM4A	0.762038	4.67303e-05
KDM4A-AS1	5.59713	0.00617146
KDM5A	0.653016	0.00427585
KDM5C	2.9903	0.00126993
KDM6B	1.33406	2.65469e-11
KHDRBS1	2.10119	0.000831182
KIAA0232	1.83161	0.0201405
KIAA0513	0.44837	0.0494249
KIAA0586	1.29218	0.0082206
KIAA0754	2.17082	0.00327946
KIAA1109	2.6966	0.00591281
KIAA1217	1.76893	0.0164169
KIAA1522	1.40749	6.66606e-05
KIAA1549	1.41872	0.0442383
KIAA1586	1.6068	0.0179569
KIAA1614	0.45493	0.0441517
KIAA1656	2.6186	0.0105927
KIAA1671	1.21594	0.025039
KIAA1841	1.79453	0.00100443
KIF11	0.796491	0.000470706
KIF13A	1.24985	0.0105366
KIF13B	3.50323	0.000882539
KIF18B	1.86512	0.0118806
KIF1C	0.726371	1.01545e-06
KIF1C-AS1	0.748259	1.56083e-06
KIF20A	1.44873	0.0487515
KIF20B	1.65302	0.00670085
KIF21A	1.73101	0.0303001
KIF24	1.3408	0.000299532
KIF27	2.09917	0.0463019
KIF3A	0.718388	0.0154276
KIF3C	0.584683	0.0143229
KIF4A	0.795851	0.00926427
KIF5C	0.570895	0.0382106
KIF7	1.22886	0.000303531
KIF9-AS1	4.53878	0.0364951
KIFC3	1.61384	2.61782e-07
KIRREL3	2.9109	0.000399519
KLC2	0.449288	0.0076646
KLF16	1.25598	0.00557418
KLF17	0.0212009	0.00728778
KLF2	1.37944	3.64848e-05
KLF5	1.52166	0.0169256
KLF6	0.754713	0.0460211
KLHL21	0.445625	5.28099e-05
PHOSPHO2,PHOSPHO2-KLHL23,KLHL23	2.51094	2.51555e-06
KLHL28	0.18491	0.00414069
KLHL29	1.97489	0.00665069
KLHL36	0.649683	0.0129321
KLHL5	0.54153	0.0418215
KLRA1P	0.188398	0.00418978
KMT2A	1.29327	6.31883e-09
KMT2B	1.52373	0.00519742
KMT2C	1.2233	0.033622
KMT2D	0.403671	0.013459
KMT2E	1.29045	0.0105497
KMT5A	0.511204	9.16428e-09
KMT5B	0.72285	0.000838654
KNL1	1.37159	3.78224e-06
KNOP1	2.13461	0.0110376
KPNA4	1.25013	0.00482806
KPNA5	1.61125	0.046364
KPNB1	1.55572	9.94959e-16
KRBA1	1.61946	0.0412727
KRI1	1.46104	0.0237028
KRT10	0.809864	0.0123754
KRT34	1.68312	0.00291388
KRT8	1.36189	2.438e-06
KRTAP2-4	0.407809	0.0451165
TXNDC12	1.45584	1.45765e-06
L1CAM	1.21101	0.0425631
LACTB	1.4762	0.000341347
LAMA5	2.38015	0.00348093
LAMC2	0.392269	0.0149693
LAMP3	1.36592	0.0489072
LAMTOR2	0.741615	0.00446796
LAMTOR4	0.800339	0.0484222
LAMTOR5	0.790174	0.000449632
LARP1B	1.36734	9.64145e-06
LARP7	0.753536	0.000656855
LATS2	1.20745	0.000162298
SLC12A4	0.66943	0.0260864
LCOR	1.20905	0.0276031
LDLR	0.827718	0.0287938
LDOC1	1.25349	0.00615611
LEMD2	1.3686	0.0224114
LENG8-AS1	1.77912	0.00223829
LENG9	1.48705	0.0141465
LEPR,LEPROT	2.66418	0.0360804
LEPROT,LEPR	2.49589	0.0293302
LERFS	0.297523	0.0477126
LETM1	0.535536	0.00163975
LETMD1	0.494648	0.0237862
LGALS3BP	2.1472	0.048492
LGALS8	1.39456	0.000390952
LGI2	0.198257	0.0174371
LGMN	0.461723	0.000575569
LHX1	1.60909	0.023146
LIMA1	0.667006	0.0155553
LIMCH1	0.3905	0.000422842
LIMD1	1.45125	0.000935395
LIMD1-AS1	1.81012	0.0128283
LIMD2	1.88262	0.0212975
ZGPAT	1.2503	5.24653e-06
LIME1,ZGPAT	1.27524	2.08997e-10
LIME1	1.64184	0.00758144
LIMS1	1.27319	6.94606e-06
LINC00339	1.54695	0.00367865
LINC00449	4.35979	0.00326646
LINC00476	0.167738	0.00321449
LINC00537	1.6445	0.00288396
LINC00659	3.40276	0.0150231
LINC00674	9.33742	0.000715725
LINC00702	0.0594088	0.0396569
LINC00857	5.18576	0.0377708
LINC00863	0.0838499	0.0083734
LINC00908	0.0438831	0.0296568
LINC00957	0.540252	0.0290245
LINC00963	1.51723	0.0193675
LINC01061	0.0860467	0.00954002
LINC01234	1.42847	0.00628651
LINC01341	0.162491	0.0260456
LINC01356	1.22319	0.0133297
LINC01516	19.4343	0.0411441
LINC01521	8.48899	0.035009
LINC01772	0.0920041	0.0454281
LINC01881	0.657526	0.0242839
LINC02062	1.56515	0.0221947
LINC02085	0.454883	0.000127818
LINC02158	3.20112	0.0105678
LINC02274	20.1206	0.00578991
LINC02544	0.237636	0.00879261
LINC02609	2.5587	0.022434
LINC02693	0.693275	0.0406089
LINC02728	9.2237	0.0323454
LINS1	0.302565	0.0478692
LIX1L	6.49861	0.0153092
LMBR1	1.49593	0.027387
LMBR1L	6.25969	0.0100406
LMNA	0.790525	0.00869026
LMNB2	1.29785	0.028827
LMO4	1.90512	0.0272241
LMO7	1.50921	0.0057078
LMTK2	1.23874	0.0124626
LMX1B	1.6441	0.0140528
LNCAROD	0.57137	0.0279051
LNCOC1	0.193256	0.0432172
LNPK	1.28943	0.000532112
LNX2	1.42574	0.0423532
LOC100128398	1.44401	0.0464586
LOC100128494	1.28314	0.0138599
LOC100128568	28.8893	0.00700104
LOC100128770	0.114387	0.015346
LOC100129034	0.391982	0.00678313
LOC100129484	8.11134	0.00557994
LOC100134868	0.415512	0.0304738
LOC100270746	10.2725	0.00986147
LOC100289580	0.0605264	0.010921
LOC100335030	0.725578	0.048237
LOC100506178	19.1476	0.0421693
LOC100506990	0.411362	0.00195734
LOC100507373	1.23978	0.0435846
LOC100507412	1.72016	0.00732657
LOC100507507	1.27178	0.00115158
LOC100507516	0.0527134	0.00393355
RABGEF1	0.812352	0.0248787
PDE4DIP	0.660597	0.0102348
LOC100996724,PDE4DIP	0.789647	0.0134431
LOC100996842	2.83544	0.0217336
LOC101926889	21.0414	0.0355272
LOC101927045	1.40196	0.0458563
LOC101927100	0.415343	0.0420955
LOC101927151	3.35577	0.00309779
TRRAP	2.01206	0.0303901
LOC101927751	2.47026	0.0477835
LOC101928120	0.528485	0.00215778
LOC101928371	1.24442	0.00185577
LOC101928445	1.28917	0.00955824
LOC101928659	0.316177	0.000359228
LOC101929141	1.30975	5.82722e-05
LOC101929705	1.4335	0.0108686
LOC102723665	1.82463	0.0394253
LOC102724488	4.75561	0.00275326
LOC102724532	1.75763	0.0173569
LOC102724814	2.57905	0.0330217
LOC102725021	0.555855	0.0171056
UBE2G1	1.8225	0.00569671
LOC105370708	2.00072	0.0304513
LOC105371795	0.30788	0.0337039
LOC105373159	1.91162	0.046564
ZNF275	7.39202	0.00900562
LOC105374952	1.23579	6.80877e-07
LOC105378230	1.40828	0.000267143
LOC107985911,LSP1P4	1.79759	0.000318862
LOC107985911	1.99538	0.0189026
LOC107985946	0.736381	0.00382101
LOC108783654	1.33986	0.00380205
LOC112268124	1.49061	0.0385572
LOC112268140	1.21469	0.0376477
LOC145694	3.44128	0.00939359
LOC202181	0.72581	0.0385725
LOC284412	0.461603	0.00331667
LOC284581	1.34855	0.0012241
LOC339803	2.52661	0.0086385
LOC374443	0.44682	0.027643
LOC389834	2.40252	2.60111e-06
LOC400627	2.24967	0.0398031
LOC440300	9.8867	0.0141319
LOC441155	0.355389	0.0444283
LOC441242	2.60794	0.0372537
LOC644634	5.19042	0.0363807
LOC652276	0.626018	0.0441161
LOC728485	0.540414	0.0387133
LOC728554	0.508941	0.00715884
LOC729218	0.095296	0.00826183
LOC729970	0.546646	0.00300112
LOC93622	2.21884	0.0034046
LOH12CR2	0.306774	0.0165158
LONP1	1.43017	0.0172205
LOX	1.4887	0.0406234
LOXL1	1.35463	2.39562e-05
LOXL1-AS1	1.26625	0.0160888
LOXL3	3.48	0.00579672
LPAR1	1.50009	0.0121698
LPGAT1	1.73151	0.00647571
LPIN1	0.670692	0.00374358
LPIN3	1.76642	0.00707232
LPP	2.73102	0.011419
LPP-AS2	1.43728	0.0367494
LRBA	1.22026	0.00685681
LRFN4	1.60177	0.0235649
LRFN5	1.27125	0.0238907
LRGUK	19.051	0.0247218
LRIF1	0.193257	0.0102299
LRIG3	1.6987	0.0422894
LRP10	1.36545	0.00225136
LRP11	2.555	0.002189
LRP3	1.29349	0.0297512
LRP5	2.32684	0.0127441
LRP6	1.33921	0.000782185
LRP8	0.742517	0.0489215
LRR1	0.481509	1.95408e-06
LRRC20	31.5177	0.0163838
LRRC40	0.630219	0.000154636
LRRC42	1.23379	0.00859278
LRRC47	1.299	0.000306307
LRRC4C	0.22809	0.0258673
LRRC58	1.53173	0.0492397
LRRC59	1.27861	0.00843352
LRRC75B	4.30598	0.00860317
LRRC8A	0.604887	0.00799108
LRRC8C	2.17081	0.0029145
LRRC8D	1.38772	8.59382e-06
LRRC8E	0.619883	0.00472866
LRRCC1	1.23659	0.00445843
LRRFIP1	1.42733	2.15651e-07
LRRK1	0.505255	0.0492592
LRSAM1	3.09613	0.0167627
LRWD1	1.44643	0.0166826
LRWD1,MIR5090	1.70994	0.0261247
LTB4R2	2.00649	0.0333117
LTBP3	2.17973	0.00648952
LTV1	1.42131	0.0246866
LUC7L	1.40584	0.00279442
LUCAT1	0.106553	0.0314538
LURAP1L	1.43615	0.017093
LURAP1L-AS1	1.68748	0.0262873
LY6E	0.774897	0.0209948
LYN	2.42183	0.0165399
LYRM4	2.16642	0.0384977
LYRM4-AS1	2.85182	0.0116831
LYSMD2	1.43089	0.0375644
LYSMD3	1.24539	3.31394e-05
LZIC	1.44479	0.0026113
LZTR1	0.825655	0.0158582
LZTS1	0.30152	0.0272695
M6PR	0.690698	0.0319237
MAB21L2	0.583508	0.0120257
MACF1	1.28915	0.00183203
MACO1	1.25918	0.0250486
MACROD1	2.47043	0.0170968
MAD1L1	0.755997	0.00191605
MAD2L1BP	1.2943	0.00295381
MAF1	1.42023	0.00459719
MAFF	0.761156	0.000813832
MAFG	0.790211	0.0123102
MAGED1	1.28637	0.0128952
MAGED2	0.747769	0.000362792
MAGI1	1.78371	0.0377506
MAGI2-AS3	1.74842	0.00708403
MAGI3	0.129701	0.0337403
MAGIX	4.19984	0.0307493
MAGOHB	0.608052	9.29839e-09
MAK16	0.27332	0.0178063
MALINC1	0.521923	0.000204661
MAML3	2.57568	9.08278e-05
MAN1B1	1.50842	0.00689318
MAN2A2	1.71049	0.0126888
MAN2B1	1.6234	0.00261732
MAN2C1	0.170635	0.00366663
MANBA	1.30411	0.00136058
MANEA	1.37274	0.0103848
MANEAL	2.37232	0.0162231
MAP1A	0.227713	0.0295245
MAP1S	1.20883	1.27849e-14
MAP2K1	0.819676	9.10335e-06
MAP2K2	1.22487	0.0309627
MAP2K7	1.41092	6.17718e-13
MAP3K1	1.46265	0.0145107
MAP3K11	1.51118	3.73401e-08
MAP3K13	2.42107	0.00295956
MAP3K14	1.33857	0.00502701
MAP3K20	0.682051	0.0478034
MAP3K3	0.425945	0.0145125
MAP3K6	2.1938	0.0141069
MAP3K7	1.50328	0.00381541
MAP3K8	6.31657	0.00100245
MAP3K9	1.684	0.00199769
MAP4K2	11.2523	0.00707033
MAP4K4	0.782398	0.00142421
MAP4K5	1.28196	0.00252639
MAP6D1	1.40029	0.0470659
MAP7D1	0.781408	0.000722292
MAP7D2	2.77358	0.0494701
MAP9	1.37451	5.30921e-07
MAPK1	0.319212	0.00516977
MAPK1IP1L	1.40604	1.92213e-08
MAPK6	2.14965	0.00620344
MAPK8IP1	1.9621	0.000108433
MAPK8IP3	1.37933	0.00373262
MAPKAP1	0.747965	1.78467e-10
MAPKAPK2	0.542291	0.0269731
MAPKAPK5	0.0933944	0.01114
MAPRE2	0.503011	0.0267695
MARCHF1	25.9532	0.00124341
MARCHF7	1.3014	0.0074967
MARCKS	0.417095	0.0339455
MARF1	0.413565	0.00669925
MARS1	0.776076	0.0302101
MARVELD1	1.31981	0.00838946
MAST2	3.51742	0.0103596
MAST4-AS1	0.496877	0.0186527
MAVS	1.51036	0.0492069
MAX	1.34346	0.012408
MAZ	0.777978	0.0462484
MB21D2	1.36584	0.0298613
MBD2	0.782561	0.019569
MBD3	1.39034	0.0182017
MBD5	1.54006	0.00563324
MBD6	2.24692	0.00337755
MBNL1	1.28298	0.0219445
MBOAT7	0.160914	0.000880627
MBTD1	0.710086	0.00213889
MBTPS2	3.3551	0.0329517
MC1R	1.32234	0.0443968
MCF2L2	0.280783	0.0171529
MCM2	1.33233	0.0226153
MCM3AP	0.772097	0.0184906
MCM3AP-AS1	0.682359	0.0125367
MCM6	1.91036	0.0259829
MCM7	0.790845	0.0155564
MCMBP	0.720536	0.0145855
MCPH1	1.25636	0.00738372
MCU	0.615185	0.000108232
MDFIC	1.39186	0.0225956
MDM2	1.27449	0.000113365
MDN1	1.47106	0.0107385
ME1	1.62862	0.000940946
MEAF6	1.52597	0.00416083
MECOM	3.87517	0.0192564
MECP2	0.598002	0.0473551
MED10	1.22	0.031674
MED13	1.41786	1.3712e-06
MED13L	2.02599	0.0155862
MED16	2.07736	0.000236364
MED22	0.745979	0.00584679
MED23	0.605069	0.00673631
MED24	0.36566	0.0093049
MED25	1.35304	0.0410584
MED27	1.98997	5.87078e-07
MED29	0.58503	0.0412481
MED31	1.38166	0.00227957
MED4	0.611469	0.0498878
MED9	1.22515	0.0019149
MEF2A	3.66986	0.0249297
MEF2C	11.0899	3.50885e-05
MEG3	1.61506	0.0472842
MEG9	0.0141687	0.000357808
MEGF9	0.261025	0.0460419
MEN1	1.62192	0.0389243
MEPCE	1.40407	0.0130486
MESD	1.2923	0.00317755
MET	1.22049	0.000254367
METAP1D	0.741403	0.0136184
METRNL	1.23556	0.0053217
METTL1	1.62119	0.0047774
METTL15	1.24719	0.0387004
METTL16	0.296767	0.0344108
METTL17	1.52367	0.0380482
METTL21A	1.52704	0.000821058
METTL23	1.67646	0.0064856
METTL2A	1.2561	0.00920292
METTL2B	1.23482	0.00577777
[truncated: 2,041 more rows]
