# Supplementary material for: Integrating Epigenetics, Proteomics, and Metabolomics to Reveal the Involvement of Wnt/β-Catenin Signaling Pathway in Oridonin-Induced Reproductive Toxicity
Source: Toxics. 2024 May 7;12(5):339. doi: 10.3390/toxics12050339 (PMC11126149; doi:10.3390/toxics12050339)
Supplement: Supplementary file 1 [file toxics-12-00339-s001.zip › toxics-2958185-supplementary/Supplementary File/Table S3.xlsx]

## Sheet: Sheet1
Table S3. 2996 DEGs were obtained after treating with 25 μM oridonin for 24 h in HTR-8/SVneo cells
GeneID	Fold change	pvalue
ABI3BP	0.15121	0
FILIP1L	0.159576	0
PTX3	0.243844	2.66426e-253
ANPEP	0.332488	2.79371e-215
CALD1	0.407565	1.71652e-190
EGR1	4.28525	7.09775e-175
PLK2	0.365269	2.15348e-171
ALDH1A3	0.448519	1.65794e-170
TXNRD1	2.81142	4.99708e-161
CHD3	0.579785	1.62875e-154
DOCK4	0.418839	8.50917e-132
COL3A1	0.208736	8.11563e-131
COL5A2	0.414265	4.63198e-127
MME	0.40858	3.7303e-121
NR2F2	0.457267	6.73797e-111
LAMB3	0.524558	8.75605e-108
SFRP1	0.228399	8.39615e-104
SCG2	0.113466	9.1015e-101
CCDC9B	0.397449	5.28282e-96
SLC7A11	3.18304	7.69884e-96
MFSD6	3.71032	9.55802e-96
AOX1	0.332284	1.88261e-90
LINC01554	8.68053	5.39138e-89
ARHGAP18	0.415714	2.07474e-88
MAP3K7CL	0.354711	4.1079e-87
HSP90AA1	0.590606	1.2167e-78
LY6K	0.361456	2.58943e-75
TNC	0.4478	1.67254e-73
ITGA6	0.542413	2.1653e-73
CXCL8	0.360603	1.69083e-71
SOX9	0.245766	6.87367e-70
CAV1	0.465922	1.7654e-68
TAGLN	0.285988	3.51798e-68
SQSTM1	1.6899	4.3121e-68
RGMB	0.515741	2.38844e-66
SDC4	2.26343	2.5003e-66
PHLPP2	4.10119	4.8428e-65
MAP4K4	0.670673	5.62564e-65
DAP	0.555102	2.45675e-64
NFX1	0.454773	2.47386e-63
CCND1	0.531889	2.56969e-61
SPARC	0.468618	3.80687e-61
TIMP1	2.82262	2.35843e-60
SEMA3A	0.502343	1.70091e-58
ADI1	1.90271	6.86995e-58
PGK1	0.672083	7.22782e-56
RRM2	1.56656	1.45075e-55
KIAA0754	0.663172	2.45028e-55
LYRM2	3.34261	1.78654e-54
LDHA	0.727607	1.80211e-54
SERPINB2	0.448256	2.46923e-54
AHNAK2	0.558135	5.63108e-54
PLAT	0.448374	9.95711e-54
CEMIP	0.0979842	2.48572e-53
TM4SF1	0.642212	4.02532e-53
IL1B	0.470309	4.25265e-53
DST	0.567177	1.37768e-52
SLC3A2	2.04166	6.80604e-52
FRMD4A	0.52765	3.71062e-51
MYOF	0.600255	2.98195e-50
FTH1	1.45353	4.95306e-50
HYOU1	1.42252	3.07715e-49
SCD	0.617715	1.96075e-48
DPF3	0.480905	2.33046e-48
MT2A	2.65601	2.35263e-48
CCBE1	0.472304	3.56318e-48
MIR3652	1.62902	3.91308e-48
GRPR	0.157352	3.92725e-48
MAP3K20	0.69572	4.66574e-48
COTL1	0.726409	1.40966e-45
NEXN	0.601189	5.02285e-45
DSEL	0.49016	2.66992e-44
MMP1	0.292629	1.62725e-43
CD44	0.688691	7.79284e-43
ADAMTS1	0.463597	5.94938e-42
TMEM158	0.296216	6.38036e-42
GLIPR1	0.427079	2.76132e-41
KCTD11	0.296502	4.0242e-41
ATAD2	1.35734	5.38292e-41
NIBAN1	1.43393	6.17621e-41
TNIP1	0.726973	2.2316e-40
SESN2	2.46802	2.42393e-40
JUN	0.705267	3.1417e-40
MAP2K3	1.44493	3.40749e-40
CLU	1.81891	3.47145e-40
TMX4	1.77227	1.26209e-39
SPECC1	2.59461	1.30327e-39
ARHGEF28	0.424682	5.14631e-39
FST	0.398332	6.3413e-38
TGM2	0.566248	2.95476e-37
ADM	0.442227	4.62704e-37
CLGN	1.7316	6.20833e-37
ANXA6	0.72422	9.22187e-37
MEG3	0.564377	2.89166e-36
CCNE2	1.82495	2.91519e-36
SRGN	0.563019	3.79035e-36
VEGFC	0.573016	5.92285e-36
WNT5B	0.592302	8.5401e-36
ARRDC3	0.286311	3.99914e-35
SDCCAG8	0.576241	6.68771e-35
ACLY	0.669719	1.67358e-34
POLR2A	1.34195	2.68181e-34
TENM2	0.22595	3.43116e-34
LPGAT1	1.76345	6.83399e-34
NIN	1.3556	7.44448e-34
LOXL2	0.632224	1.02923e-33
ABCA1	0.464564	5.06197e-33
FOSL2	0.604882	9.53102e-33
MYH15	0.278325	1.07405e-32
DKK1	0.261743	1.24694e-32
SEL1L	1.51138	1.3379e-32
ANXA1	0.647594	1.54034e-32
RPL7A	0.736649	2.49422e-32
DBN1	0.636896	3.00488e-32
PLS3	0.619447	3.37014e-32
DYNC1H1	0.731886	5.35901e-32
GBE1	0.675083	9.65749e-32
COL6A1	0.427043	1.09266e-31
MYL9	0.622718	1.37531e-31
CCNE1	2.04403	2.12056e-31
FDFT1	0.695389	2.86004e-31
FASN	0.522013	2.97326e-31
TUBB4B	1.36526	4.22946e-31
ASNS	2.0958	1.21608e-30
POLR3G	0.576951	2.35059e-30
PTPRF	0.65611	3.46766e-30
IGFBP5	0.0573942	9.26714e-30
SLC39A10	0.382839	1.23004e-29
IL27RA	1.82799	1.67191e-29
ATP8B1	0.487124	2.5957e-29
CREB3L1	0.720326	2.71191e-29
CCDC50	0.693453	3.62236e-29
SLC20A1	0.71888	4.47859e-29
MYH9	0.694371	5.08883e-29
CDKN1A	2.14359	8.70758e-29
DNMBP	0.651957	1.02654e-28
CLSPN	1.42224	1.12219e-28
BNIP3	0.611024	1.83291e-28
UGCG	0.648886	1.94546e-28
SLIT2	0.450892	2.97212e-28
FOS	2.2145	4.76872e-28
MACF1	0.69703	5.49884e-28
CARM1	0.515425	1.89129e-27
EMP1	0.600498	3.66304e-27
TFPI	0.530504	6.5472e-27
FDPS	0.674954	8.63655e-27
HMGN5	1.3528	1.14191e-26
CTSC	0.358704	1.27959e-26
SGIP1	0.240822	2.14295e-26
G0S2	0.517587	3.54458e-26
DDX58	0.562272	5.61781e-26
PSPC1	0.719482	7.92717e-26
CXCL1	0.462557	9.26899e-26
FTL	1.42096	1.13542e-25
KIF20A	0.679792	1.56448e-25
S100A16	0.663628	2.34578e-25
LSR	14.9944	2.69561e-25
CEP170	0.615193	5.25288e-25
CDK17	0.671746	6.45577e-25
PPFIA4	0.377853	6.7262e-25
RPL3	0.78838	7.79674e-25
BRD2	1.53631	9.4565e-25
NFKB2	1.46284	1.10545e-24
IFIT3	0.599467	1.39339e-24
STMN3	0.620249	1.90163e-24
HSP90B1	1.56359	2.57848e-24
S100A6	0.689564	2.90172e-24
KLF2	2.09437	3.0544e-24
TMSB10	0.711168	4.46176e-24
CD68	0.727215	6.94105e-24
SYNGAP1	0.667054	9.91961e-24
RGMB-AS1	0.416559	1.01284e-23
FN1	0.659789	1.02995e-23
LINC01537	0.239555	1.04062e-23
MYO18A	0.760684	1.1952e-23
IL24	0.434846	1.58855e-23
FGF5	0.393027	1.73875e-23
SIPA1L3	0.724733	2.32373e-23
ENO1	0.737742	2.89841e-23
TERF2IP	1.33136	3.56372e-23
SPATS2L	0.662939	3.71844e-23
LPIN1	0.746547	3.94984e-23
DSTN	0.74529	4.28042e-23
STEAP1	0.59726	4.64755e-23
EEF1A2	0.609923	6.19642e-23
MIS12	1.52567	6.22609e-23
MOK	0.649899	6.27087e-23
APLN	0.285134	7.23744e-23
SPRY2	0.50334	8.80381e-23
CDC20	0.669201	1.77356e-22
CEBPG	1.48293	5.46494e-22
QSOX1	0.779647	5.89872e-22
KRT34	0.477094	6.30203e-22
TIMP3	0.384842	6.47373e-22
PREX1	0.594286	9.15279e-22
WARS1	1.40635	1.06714e-21
PRC1	0.758655	1.65307e-21
SERPINB7	0.290219	1.99359e-21
BASP1	0.62611	2.38554e-21
TRPV2	0.410987	2.5662e-21
PDAP1	0.79537	2.65964e-21
PSG4	0.166708	3.19679e-21
GPRC5B	0.556758	6.00172e-21
MPP4	0.387349	6.30089e-21
GTF2A1	1.3437	6.5102e-21
RRAS2	0.571425	6.71904e-21
TPX2	0.781456	7.89317e-21
ADAMTSL1	0.447403	1.12897e-20
PLOD1	0.65367	1.32262e-20
STAT1	1.3284	1.41798e-20
PLXNA1	0.626013	2.06956e-20
SGK1	0.408404	3.66643e-20
UPP1	2.2865	3.90594e-20
COL6A2	0.588172	4.5098e-20
RHOB	2.30274	5.40602e-20
TRIM16L	1.73868	5.49714e-20
SSTR1	0.35216	5.97496e-20
TNS3	0.497953	6.5576e-20
ITPRID2	0.639109	8.40705e-20
RGS3	0.58568	1.01451e-19
RPL29	0.682715	1.10723e-19
NME4	0.660609	1.12148e-19
ANAPC15	0.745968	2.2331e-19
CEP250	0.752748	3.57011e-19
LOC646762	1.92444	4.22848e-19
DNAJB11	1.39309	6.20581e-19
MIDN	2.18325	6.25763e-19
CENPF	0.792609	6.60746e-19
PHGDH	1.43247	7.01593e-19
H3-3B	1.26315	7.46808e-19
PLPP3	0.446353	8.26362e-19
RPL11	0.746145	8.56334e-19
DNAJC3	1.53329	9.84257e-19
COL6A3	0.160729	1.07594e-18
PDE4B	0.26109	1.69203e-18
ACTN1	0.809742	1.87777e-18
CRELD2	1.59505	2.18714e-18
MYL6	0.781977	2.28687e-18
GBP1	0.625972	2.62604e-18
ALDOC	0.548665	3.26202e-18
NQO1	2.38544	3.58473e-18
SEL1L3	3.24863	3.74749e-18
ACTG1	0.814475	4.368e-18
GNAS	0.804003	4.49288e-18
TRIB3	2.82877	5.2579e-18
GNG5	1.90685	5.51677e-18
TES	2.39138	5.5421e-18
DKK3	0.614985	5.69389e-18
GJA1	0.489222	6.40282e-18
PDIA3	1.22575	6.75693e-18
EHD2	0.681548	6.86715e-18
ADAM9	0.729607	8.58693e-18
ERCC2	0.635425	8.65546e-18
RFLNB	1.38968	9.49786e-18
SPEG	0.597002	9.85621e-18
UAP1	1.36919	1.06777e-17
AARS1	1.26317	1.07985e-17
L1CAM	0.461247	1.24501e-17
TCEAL9	0.77292	1.27617e-17
MYO1E	0.710413	1.35271e-17
BTN3A1	0.651906	1.43509e-17
CLIC4	0.788851	1.52527e-17
ITGA2	0.405223	1.68772e-17
MVP	0.639005	2.10666e-17
SEC11C	1.5488	2.33363e-17
HSPA4L	1.42864	2.6334e-17
ARNT2	0.54525	2.75168e-17
KIF3C	0.710631	2.80098e-17
IFI16	0.726733	3.39631e-17
GCNA	2.99027	5.19884e-17
COL4A5	0.641794	5.88981e-17
EEF2	0.813942	7.33837e-17
PHF20L1	1.31311	7.7448e-17
NEDD4	0.663682	9.13408e-17
DPYD	0.636699	9.99125e-17
HMGCS1	0.47627	1.18824e-16
IPO5	0.786081	1.19137e-16
GPRC5A	0.575791	1.29672e-16
SLC7A5	2.28573	1.59585e-16
PPP1R15A	1.48067	1.65628e-16
COL13A1	0.607808	1.73741e-16
MARCHF6	1.26995	2.22386e-16
RESF1	0.665467	2.60937e-16
FMNL2	0.786877	2.61184e-16
WWC3	1.54074	2.70393e-16
SMURF2	0.690688	2.79741e-16
SIPA1L1	1.43214	3.17012e-16
PGAM1	0.780034	3.92692e-16
NFE2L1	1.24415	4.7315e-16
DDX39A	0.768199	5.12679e-16
PLXNA2	3.11765	5.2284e-16
PBDC1	1.3141	5.35643e-16
SCARB1	0.550946	5.59554e-16
IGF2BP2	0.748528	6.27352e-16
TAOK3	0.809952	6.8877e-16
LRIG1	0.549895	7.05313e-16
COL11A2	2.04427	7.39947e-16
OBSCN	0.693383	8.04574e-16
MTHFD2	1.54713	8.33903e-16
EEF1G	0.785488	8.92611e-16
SFPQ	1.21854	9.42909e-16
NASP	1.23583	9.94127e-16
ACTB	0.769793	1.05158e-15
OS9	1.21302	1.09964e-15
ARHGAP24	0.495001	1.31745e-15
BEX3	0.756154	1.48444e-15
BZW2	0.652842	1.60668e-15
EIF1	1.38319	1.78486e-15
ETS2	0.585611	1.8358e-15
DNAH3	7.51579	1.86826e-15
KXD1	0.713375	1.96727e-15
BUB1B	0.800514	2.18383e-15
PACSIN3	0.70384	2.37792e-15
CALR	1.25907	4.08336e-15
TSPOAP1	0.59522	4.6137e-15
NCKAP5	0.42657	4.76721e-15
EIF4B	0.724262	5.42669e-15
CRIM1	0.780773	6.59216e-15
FZD8	0.514177	6.76205e-15
HNRNPDL	0.796158	6.82137e-15
KMT2E	0.728383	7.05825e-15
EZH2	1.24673	7.50186e-15
DCLK1	0.310111	8.04288e-15
RPL5	0.802757	9.67023e-15
DNAJC9	1.26629	9.71493e-15
H2BC12	1.87348	9.8397e-15
F3	0.513038	1.18098e-14
IL7R	0.295657	1.25292e-14
MMP14	0.6554	1.37505e-14
CCDC191	0.719981	1.42575e-14
LAYN	0.706986	1.50727e-14
NLGN2	0.765576	1.53617e-14
MAN1A2	1.36714	1.57103e-14
CHD1L	1.24753	1.62859e-14
SHANK1	0.63521	1.63273e-14
COL4A6	0.595763	1.85673e-14
CFAP57	0.508069	1.9482e-14
TPM4	0.767634	1.95992e-14
LOX	0.498694	2.18952e-14
RPS24	0.771023	2.21243e-14
TLE5	0.774487	2.25538e-14
SLC38A6	0.504503	2.62137e-14
TMSB4X	0.741918	2.73333e-14
TUFT1	1.47365	2.74093e-14
RAI14	0.815224	2.74694e-14
PDE4DIP	0.65666	3.40894e-14
TCEAL3	0.7588	3.43839e-14
INSIG1	0.71915	3.66663e-14
POU2F2	0.326329	3.99475e-14
GINS4	0.642722	4.55066e-14
AURKA	0.716015	4.92103e-14
TBKBP1	0.669477	5.14134e-14
HMGA1	0.756017	5.47101e-14
OASL	0.456488	5.76899e-14
PLAC8	0.280746	5.97284e-14
NATD1	1.4934	6.51039e-14
C22orf46	1.23472	6.65766e-14
SP2	0.701627	6.95731e-14
JADE2	0.729683	7.73913e-14
SETD7	1.27599	7.94332e-14
TNFRSF12A	1.59497	1.08682e-13
XRCC1	0.755914	1.12335e-13
TSHZ3	0.702945	1.27374e-13
H2BC5	1.75987	1.2832e-13
KRTAP2-3	0.147816	1.59121e-13
TMEM200A	0.466335	1.66699e-13
MRPS15	0.817798	1.95715e-13
DPYSL3	0.604299	2.05696e-13
MSANTD3	0.798059	2.07464e-13
LINC02067	0.711903	2.23396e-13
SEMA3D	0.534962	2.27329e-13
CCDC71L	0.597896	2.53169e-13
LRP1	0.793054	2.6842e-13
ZDHHC8	0.584741	3.18192e-13
RPS18	0.815757	3.26695e-13
ABCA7	1.67456	3.39227e-13
VCL	0.782489	3.43092e-13
KCNK2	0.420265	3.45075e-13
ATF3	1.61603	3.5517e-13
ANP32A	0.792672	4.45017e-13
TRIP13	0.76686	5.01327e-13
IER3	1.20774	5.31409e-13
CAPG	0.654708	5.66865e-13
DYNLL2	1.30734	5.90294e-13
FAM114A1	0.766925	6.02289e-13
HECTD1	1.21818	8.50289e-13
CPD	1.35636	8.73582e-13
NECTIN3	0.67547	9.22658e-13
SARS1	1.2416	9.49568e-13
EXOC5	1.20641	9.68572e-13
PFDN1	0.726553	9.79518e-13
WRN	1.35477	1.18764e-12
BRPF3	1.24283	1.33743e-12
ENTR1	0.749659	1.46033e-12
CHML	0.687232	1.51069e-12
KLF7	0.613894	1.85624e-12
NKAP	1.25553	2.07129e-12
APEX1	0.798196	2.16415e-12
IFI44	0.622182	2.18162e-12
SQLE	0.803501	2.18617e-12
ACTN4	0.645361	2.3092e-12
PCNA	1.26197	2.40652e-12
STK35	1.33896	2.41317e-12
NFE2L3	0.739213	2.66848e-12
SNAI2	0.470862	2.87909e-12
EFHD2	0.718972	2.95706e-12
PHOSPHO2-KLHL23	3.40883e-07	2.97396e-12
DNER	0.45232	3.24674e-12
RPL23A	0.75694	3.38012e-12
ARHGDIB	0.446291	3.52527e-12
RPL35	0.787349	3.86418e-12
MYPN	0.32131	4.39351e-12
TRIO	0.804769	4.55819e-12
BCAR3	0.631305	4.59415e-12
ACO1	0.76136	4.61897e-12
ATP6V1D	1.21331	4.69406e-12
RPL13A	0.756831	4.77866e-12
TSPAN14	0.574311	4.80434e-12
CNN1	0.596286	5.46081e-12
HSPA5	1.29639	6.68858e-12
CAVIN4	0.559459	7.61078e-12
CHGB	3.81967	7.78583e-12
DEPDC7	0.618256	8.09388e-12
PLEKHO1	0.750436	8.13638e-12
TAGLN2	0.640318	8.95284e-12
PLEKHG3	1.29037	9.7212e-12
NUMB	0.82884	1.05423e-11
KLHL42	1.37051	1.08497e-11
DNHD1	0.73404	1.17856e-11
LINC02158	414.318	1.20148e-11
DENND2A	0.287106	1.31043e-11
LARP1B	1.28208	1.62413e-11
RANBP9	1.30805	1.64588e-11
RNF145	0.571997	1.75557e-11
PTGES2	0.711598	1.82672e-11
SOD2	0.630004	1.90151e-11
DDN	0.471832	2.04953e-11
AFAP1	0.778427	2.16928e-11
GNG11	0.586173	2.28184e-11
RAB27B	0.515783	2.44855e-11
GHITM	1.23496	2.501e-11
BIRC3	0.784777	2.61804e-11
SAT1	1.41234	2.63325e-11
ZYX	0.561848	2.99648e-11
TAF3	1.28862	3.13446e-11
MAB21L2	0.454939	3.31859e-11
MINK1	0.805743	3.55713e-11
MBP	0.747218	3.56266e-11
JUNB	1.5962	3.68766e-11
BACH1	0.631424	3.8046e-11
FAM27E3	0.641818	3.82322e-11
ERRFI1	0.752832	4.24747e-11
PBX2	0.72385	4.33489e-11
ZBTB12	0.471433	4.38199e-11
LOC100506076	3.82383	4.79775e-11
DNAJC1	1.38743	4.84932e-11
DSCC1	1.31084	4.89481e-11
SERPINB8	1.26774	4.91913e-11
FYN	0.766205	5.24054e-11
ANKRD20A5P	0.383182	5.52903e-11
HLA-E	0.813577	6.13209e-11
ACSS2	0.626694	6.31756e-11
RAD54L2	1.57959	6.58535e-11
MCTP2	0.325217	6.77908e-11
G6PD	1.45271	7.05581e-11
CCDC93	1.24855	7.57399e-11
PHLDA1	0.69166	7.65392e-11
RTL5	2.08981	7.89749e-11
SPOCD1	0.346979	8.21543e-11
C8orf33	0.77269	8.57732e-11
YJU2	0.717556	8.61285e-11
CDCA8	0.773445	8.6813e-11
GCLC	1.70757	8.69261e-11
LAMC2	0.55583	1.1744e-10
CCDC86	0.786426	1.18399e-10
CHD5	0.679536	1.21142e-10
ADAM19	0.622161	1.24493e-10
HSPB1	0.656681	1.29421e-10
PSG8-AS1	0.0544858	1.35619e-10
BICDL1	4.15039	1.44042e-10
C1orf21	0.772676	1.58272e-10
C6orf62	1.28534	1.62772e-10
AMOTL2	1.49172	1.68164e-10
CCDC171	1.57801	1.85726e-10
MARCKSL1	0.777717	1.93589e-10
GATA3	0.424423	1.95047e-10
PTPN14	0.795271	2.14759e-10
DMKN	0.454719	2.42292e-10
GLS	0.759351	2.42724e-10
POC1B-GALNT4	0.0328881	2.62153e-10
TOMM20	0.719059	2.66876e-10
RASA3	0.556531	2.70211e-10
MCM6	1.21619	2.9742e-10
IGFBP7	0.532671	3.06366e-10
CAVIN1	0.791294	3.13724e-10
SOCS5	0.503079	3.27504e-10
CCNG1	0.724007	3.74347e-10
MAP7	1.89999	3.9087e-10
NPC1	0.686505	3.91791e-10
EBP	0.716441	4.05323e-10
SEMA3E	0.0602945	4.168e-10
RPL31	0.812257	4.363e-10
DCDC2	0.336014	4.36952e-10
MYC	0.809712	4.55334e-10
CDC6	1.25762	4.57596e-10
ZNF106	0.673669	4.70301e-10
ATP11C	0.709537	4.71144e-10
LINC00326	0.255141	5.3658e-10
ERBIN	0.77884	5.73377e-10
LMBRD2	1.30111	5.74621e-10
RPL26	0.781193	5.98757e-10
GMEB2	0.802191	6.10576e-10
MANF	1.43977	6.12384e-10
ABCC9	0.539708	6.22712e-10
TNFAIP3	0.699483	6.61915e-10
TMEM171	0.346828	6.75648e-10
GKAP1	1.32685	6.77631e-10
FNBP1L	0.763544	6.95251e-10
RPL6	0.809981	6.99463e-10
PLAGL1	0.463718	7.19061e-10
MAP3K14	1.23307	7.20969e-10
TFB1M	0.362076	7.61185e-10
ARHGAP22	0.596286	7.6136e-10
ARHGAP31	1.55082	8.17676e-10
RPL18A	0.73733	8.26638e-10
EIF2A	0.725743	8.723e-10
AMPD2	0.754475	9.16576e-10
SUCLG2	0.667798	1.02135e-09
ILK	0.689816	1.06265e-09
HRH1	0.616927	1.13485e-09
SLC12A2	1.50515	1.29327e-09
SNHG29	0.740284	1.33844e-09
ZC3H6	1.44264	1.36108e-09
PVR	1.24563	1.38899e-09
ODC1	1.34228	1.40975e-09
SHROOM1	1.49478	1.41643e-09
ZMYM3	0.705521	1.42209e-09
CA9	0.380773	1.49287e-09
RNF139	1.25787	1.4948e-09
CARS1	1.24946	1.50139e-09
HMGN2	1.25287	1.53498e-09
LGR4	0.488525	1.54469e-09
SREBF2	0.789272	1.54992e-09
VAT1	0.825907	1.57443e-09
SLC7A11-AS1	2.95025	1.67131e-09
DCBLD1	0.614604	1.76794e-09
SLC5A3	0.713814	1.80781e-09
FGF1	0.405837	1.87543e-09
RAB21	1.26395	1.88734e-09
LINC02693	1.31527	2.11927e-09
QRICH2	1.53444	2.14202e-09
EPS8L2	0.7168	2.18956e-09
ITSN1	0.807127	2.20026e-09
ADGRG1	0.397677	2.35682e-09
MPI	0.357761	2.39473e-09
TRIP10	0.760694	2.40078e-09
BRI3BP	1.43141	2.43369e-09
PDCD4	1.29612	2.70771e-09
STC1	0.290451	2.72642e-09
LMNA	0.767024	2.7549e-09
ESPL1	0.729013	2.798e-09
ATP6V0A2	1.34651	2.86798e-09
KRT80	0.552003	2.89808e-09
MTA1	0.78757	3.04703e-09
CITED2	0.342825	3.17789e-09
ZNF672	1.52337	3.19355e-09
DUBR	0.529099	3.21913e-09
MLST8	0.661975	3.2493e-09
HDAC6	0.755166	3.28496e-09
SPPL2A	1.48306	3.85812e-09
ACAT1	0.773299	3.9181e-09
YARS1	1.25237	3.95626e-09
GNS	0.793843	3.99081e-09
PLK3	1.75854	4.0455e-09
ZBED9	2.13511	4.05361e-09
DDX10	0.815479	4.2314e-09
SEMA7A	0.51546	4.37418e-09
FBXO34	0.780276	4.38293e-09
TIMM13	0.703849	4.49295e-09
RGS4	0.209807	4.57165e-09
SMARCA1	0.779902	4.58325e-09
KRT15	0.559521	4.58678e-09
UBN2	1.36525	4.58839e-09
SLC30A1	1.98287	4.6079e-09
TSTA3	0.762436	4.74841e-09
ST13	0.821669	4.83566e-09
FZD1	2.2371	4.9142e-09
IFRD1	1.2772	4.94962e-09
ANKRD1	0.414639	5.35178e-09
KLHL2	1.32986	5.52994e-09
TAF13	1.21767	5.57318e-09
SYMPK	0.789212	5.61028e-09
RNF213	0.797408	5.76744e-09
LOC93622	1.44571	5.96433e-09
CPPED1	0.674278	6.06419e-09
SIX1	0.810118	6.10706e-09
TBX18	0.667692	6.12593e-09
AKNA	1.67641	6.28685e-09
UBR7	1.31796	6.67308e-09
BMPER	0.498207	6.74011e-09
CHMP2A	0.821613	6.74208e-09
FSD1	0.671591	6.81848e-09
HLX	0.653238	7.11831e-09
CC2D2A	0.724051	7.1606e-09
IDH3A	1.38879	7.50923e-09
TCF4	0.351824	7.77744e-09
MSH3	1.28306	7.81283e-09
NSMF	0.742843	8.03482e-09
FXR2	1.2278	8.06931e-09
CUL4B	0.797301	8.15246e-09
PRR13	0.781409	8.30784e-09
TMEM38B	1.47061	8.36551e-09
DNAJB5	0.750204	8.66136e-09
TNRC6C	1.46045	8.88208e-09
GPX4	1.30482	9.00434e-09
FKBP1A	0.803584	9.41842e-09
CLASP2	1.26115	9.42684e-09
EIF4E3	1.95129	9.87707e-09
UHRF1BP1	1.34163	9.9442e-09
LAMA5	0.717402	1.01115e-08
SH3TC2	0.317808	1.02409e-08
NEK1	1.27322	1.11473e-08
SUDS3	1.24206	1.12472e-08
IL33	0.182058	1.13983e-08
CEP19	1.40606	1.17774e-08
KDM1B	1.29628	1.28455e-08
KAT5	0.577069	1.28875e-08
PCDH10	1.31197	1.31399e-08
GOT1	1.49273	1.32947e-08
UBE2J1	1.27304	1.36622e-08
USP11	1.26541	1.38681e-08
RAD23A	0.820347	1.41939e-08
NPR1	0.505227	1.46126e-08
ZCCHC2	1.69886	1.48084e-08
CDC25A	1.40463	1.51795e-08
GALNT7	1.46529	1.532e-08
COPA	0.823179	1.53501e-08
TLK1	1.20314	1.58648e-08
UBE2G2	1.51156	1.62057e-08
LURAP1L	0.591767	1.68432e-08
GOLGA1	1.24685	1.69164e-08
ANKZF1	0.755361	1.92672e-08
PARP3	0.711345	2.03169e-08
EPG5	0.749521	2.03627e-08
SELENOH	0.699909	2.06867e-08
ATG14	0.787915	2.07336e-08
DNAH5	0.554761	2.14699e-08
PTPN12	0.727405	2.23747e-08
MVD	0.649868	2.24524e-08
THSD4	0.564204	2.2631e-08
AGTR1	0.399682	2.35563e-08
SETX	1.30778	2.4842e-08
SPATS2	0.798531	2.53215e-08
PLEKHH1	1.5081	2.54227e-08
DHCR7	0.773577	2.69604e-08
NRIP1	0.818788	2.74074e-08
DYSF	0.702369	2.85464e-08
STIM2	1.5169	2.89152e-08
ZNF367	1.29239	2.97959e-08
ESYT1	1.24294	3.02813e-08
NMRAL1	0.770614	3.06553e-08
BRWD3	0.804451	3.48919e-08
KIFC3	0.774255	3.55352e-08
CT75	193.034	3.84671e-08
PLXNA3	1.29577	3.95319e-08
RPL13AP5	0.762473	4.02549e-08
SH3KBP1	0.779465	4.19953e-08
MOXD1	0.768389	4.41319e-08
ASIC1	0.591758	4.48226e-08
IDH3G	0.748093	4.5332e-08
RIPK1	1.33136	4.75652e-08
KIF3A	1.27121	4.88934e-08
STX10	0.790145	5.14836e-08
SMYD3	0.765769	5.31741e-08
LINC00942	2.63204	5.33245e-08
FEM1B	1.25817	5.34754e-08
PRSS35	196.342	5.36851e-08
EFEMP2	0.638491	5.4577e-08
SLC25A23	0.753397	5.5318e-08
ANKH	1.309	5.88011e-08
HMGN3	1.21754	5.96679e-08
IARS1	1.22735	6.2827e-08
MIA2	1.29822	6.40583e-08
FOXG1	0.563353	6.43685e-08
PRUNE2	0.457649	6.6412e-08
NFIB	0.369129	7.09546e-08
FUT8-AS1	0.402682	7.12613e-08
RPL34	0.776431	7.29719e-08
MYEF2	1.21012	7.32951e-08
OSTM1	1.50195	7.37296e-08
EPHB4	0.777836	7.45574e-08
EBNA1BP2	0.776203	7.73533e-08
SERTAD1	2.12975	8.34974e-08
PPIL2	0.752361	8.3539e-08
MTCH1	0.755421	8.41834e-08
TRIM44	1.20675	9.26276e-08
MEX3A	0.78429	9.89489e-08
PHF23	0.802589	9.95736e-08
EPC1	1.33075	1.01687e-07
BTN3A2	0.658453	1.04909e-07
TUBE1	1.80322	1.06853e-07
ARFGEF3	3.14121	1.1094e-07
METTL15	0.652035	1.13888e-07
RECQL	1.25751	1.16519e-07
MYEOV	0.224831	1.17613e-07
JPH2	0.443993	1.18511e-07
HERPUD1	1.45902	1.18701e-07
CD274	0.732989	1.22149e-07
FBXO21	1.26165	1.22732e-07
DENND5B	0.694694	1.3024e-07
OLFML3	0.334763	1.31531e-07
WDR18	0.716846	1.31776e-07
CHCHD10	0.762535	1.33483e-07
MARCHF3	0.474219	1.3742e-07
NLN	0.793922	1.40432e-07
PRKACA	1.20723	1.4179e-07
SLC22A15	2.28133	1.44781e-07
COL27A1	0.790255	1.53924e-07
COL16A1	0.62122	1.56962e-07
ARMC6	0.745544	1.69012e-07
PRR11	0.807641	1.73191e-07
TMCO3	1.26051	1.81113e-07
GCC1	1.20959	1.84199e-07
KLF5	1.88682	1.84265e-07
NACA	0.796867	1.85743e-07
AP1G1	0.596485	1.89532e-07
SUSD6	1.36858	2.07446e-07
RNF150	2.47531	2.0949e-07
CDH13	0.555314	2.11384e-07
KAT2B	1.43047	2.12585e-07
MGAT4A	4.87844	2.12935e-07
RPS11	0.815153	2.20277e-07
FOXC1	1.43979	2.22135e-07
FAM24B	0.00597581	2.24634e-07
CCNT1	1.29275	2.26802e-07
MYL6B	0.769485	2.2854e-07
VRK2	1.26892	2.32936e-07
SMAD7	3.17738	2.33711e-07
PCDH9	0.350407	2.33747e-07
MYL12B	1.20904	2.38341e-07
EFR3A	1.26438	2.48336e-07
ATAD2B	1.3643	2.53007e-07
TRIP6	0.736861	2.60099e-07
HNRNPA1P10	0.784505	2.62651e-07
ALCAM	0.621176	2.62754e-07
PTS	1.447	2.6359e-07
ANAPC10	1.73275	2.63735e-07
GDNF	0.565026	2.6421e-07
SESN1	1.89481	2.65694e-07
CLEC16A	1.27524	2.73603e-07
VGLL3	0.406333	2.83792e-07
PPP1R15B	1.40777	2.85257e-07
ENAH	1.29292	2.85382e-07
COPZ2	1.40395	2.94988e-07
LINC01204	0.369979	2.98699e-07
BTF3	0.810922	3.0051e-07
AKT3	1.2666	3.13997e-07
ZFP69B	1.45223	3.2096e-07
EML6	1.59872	3.21183e-07
RGL1	1.82639	3.21231e-07
MSMO1	0.656551	3.22433e-07
SLC44A2	0.70915	3.29832e-07
FZD2	0.574466	3.33696e-07
TCF3	0.74943	3.36626e-07
IVNS1ABP	0.820283	3.41543e-07
FKBP5	1.20259	3.54823e-07
AJAP1	0.713908	3.57635e-07
CAPN1	0.790916	3.62212e-07
LASP1	0.809974	3.64223e-07
APOBEC3A	0.0065345	3.75284e-07
CHRNB1	1.30724	3.82995e-07
KBTBD11	1.58229	3.84085e-07
SARAF	1.29055	3.84342e-07
PYCR1	0.722997	4.03857e-07
MIR616	2.71286	4.08638e-07
SLITRK5	0.646618	4.17595e-07
EBF2	0.545276	4.29898e-07
FAM27E2	0.612468	4.36726e-07
FRMD6	0.699574	4.38218e-07
CD248	0.562283	4.40561e-07
ZNF252P	1.3199	4.40609e-07
ARHGAP12	0.734497	4.44082e-07
NTHL1	0.64606	4.50563e-07
SNRPA1	1.26059	4.70781e-07
CD46	0.802467	4.76379e-07
HSPE1	0.770143	4.80985e-07
AKAP13	0.815807	5.01239e-07
RPS19	0.82047	5.24277e-07
ENY2	1.21845	5.30743e-07
PDE7B	0.432057	5.342e-07
ARAP1	0.826015	5.53843e-07
ANKRD33B	1.4567	5.65502e-07
LRRC1	1.40632	5.72537e-07
RPS10	0.807194	5.80876e-07
PLAUR	1.22462	5.93416e-07
FMN1	0.634073	5.96689e-07
ANKRD30B	0.30871	5.97248e-07
EIF3H	0.820575	6.06671e-07
MED12L	1.67409	6.07782e-07
ZNF395	0.723889	6.08375e-07
STK11IP	0.637843	6.12659e-07
STC2	0.787493	6.14898e-07
BSN	1.89772	6.18319e-07
ZBTB37	1.45331	6.3906e-07
MYO1D	2.07645	6.49992e-07
MYB	1.52717	6.5239e-07
PNP	1.23987	6.61752e-07
COPS6	0.812372	6.62046e-07
CCDC28B	0.687757	6.86469e-07
ALDH3A2	2.51766	6.92535e-07
LRP11	1.4465	7.00691e-07
SDC2	3.40726	7.16275e-07
IFIH1	0.807882	7.23138e-07
CPE	1.60958	7.44869e-07
DSP	3.5096	7.50275e-07
TNIP3	0.605711	7.55431e-07
LINC00467	1.53843	7.57955e-07
MRPS18B	0.687745	7.73227e-07
CEP97	1.58162	7.77836e-07
MRPL28	0.771192	8.12046e-07
MAGOHB	1.21868	8.13018e-07
NSDHL	0.781321	8.15004e-07
RPL14	0.794267	8.32769e-07
UCKL1-AS1	1.68141	8.35897e-07
CDKN1B	0.782419	8.43344e-07
DRAP1	1.20709	8.46186e-07
ARID3B	1.64514	8.60098e-07
ITGB5	1.47108	8.66367e-07
SNRPA	0.811223	8.75471e-07
RBMS3	0.461364	8.92562e-07
TTC21B	1.30411	9.07846e-07
ARHGEF26	1.53502	9.24022e-07
GSPT2	1.32583	9.32016e-07
RIN2	0.466785	9.50551e-07
FBL	0.81946	9.688e-07
SPATA24	0.475973	9.8644e-07
USP16	0.812622	1.00561e-06
IRF2BPL	1.33355	1.01114e-06
APLP1	1.43767	1.01251e-06
TMEFF1	0.701068	1.01287e-06
PPP1R9A	1.38695	1.01798e-06
CPNE7	0.7184	1.01815e-06
ULK1	1.34418	1.02692e-06
CLPP	0.784739	1.03233e-06
BABAM1	0.826957	1.04978e-06
BCORL1	0.792572	1.06747e-06
SASH1	0.619831	1.07213e-06
NOP53	0.732803	1.13818e-06
DCAF4	0.715128	1.14826e-06
RBBP8	1.29005	1.17217e-06
ABHD5	1.63483	1.18928e-06
CDKN2B	0.652058	1.23414e-06
RELL1	1.56226	1.25579e-06
ACAP2	1.21131	1.29569e-06
ARMCX1	0.759181	1.32955e-06
PTPRK	0.757236	1.37362e-06
TRIB2	0.543307	1.38111e-06
NARF	0.781157	1.41667e-06
YIPF2	0.605558	1.42874e-06
RNF149	0.806613	1.43101e-06
NT5DC2	0.780023	1.52257e-06
FOXJ2	1.28032	1.52498e-06
LGALS3BP	0.742281	1.52525e-06
PARP4	1.37421	1.53844e-06
RBMXL1	0.113398	1.5453e-06
ITSN2	1.24067	1.56071e-06
AP1M1	0.821498	1.57576e-06
MRPS34	0.769298	1.6721e-06
RPL17	0.796416	1.6876e-06
DNAJB4	0.705777	1.69425e-06
ZNF646	1.27347	1.72103e-06
EFR3B	2.04449	1.73628e-06
SRXN1	1.42584	1.74726e-06
AP1AR	1.26224	1.75434e-06
CNNM3	1.5546	1.75606e-06
MAP4	0.810194	1.84247e-06
NICN1	0.260386	1.84716e-06
SP3	1.36949	1.87306e-06
FADS2	0.66259	2.00326e-06
NT5E	0.711861	2.09055e-06
TCEAL8	0.817852	2.09439e-06
ATP1B1	1.26775	2.10668e-06
IGFBP3	2.02196	2.11557e-06
KCNN4	0.606255	2.16628e-06
ARRDC4	1.39226	2.18486e-06
CFAP58	1.43291	2.18491e-06
DCXR	1.73823	2.35582e-06
TEX14	4.5122	2.39813e-06
TRIM14	0.804591	2.40265e-06
PARD6B	1.61628	2.43293e-06
PAXBP1	1.22896	2.44565e-06
SLC25A6	0.786945	2.46391e-06
EIF3L	0.82314	2.48302e-06
TFAP4	0.758028	2.49621e-06
MYSM1	0.790424	2.53833e-06
PPFIA3	0.754324	2.59166e-06
PODXL	0.617615	2.61931e-06
ACAT2	0.758257	2.62798e-06
SREBF1	0.763927	2.62984e-06
CCNI	1.26956	2.7286e-06
RAPGEF2	1.23183	2.74509e-06
AGTPBP1	1.27493	2.80243e-06
PTGS2	0.58908	2.8545e-06
MRPL48	0.776694	2.86467e-06
RNF115	1.36019	3.03051e-06
SFMBT1	1.32283	3.09309e-06
EID3	3.3033	3.14698e-06
SMIM10L1	1.23763	3.29377e-06
BAG3	0.779496	3.3117e-06
NTM	0.2914	3.32415e-06
NREP	0.589336	3.35911e-06
H2AC18	2.10722	3.42584e-06
PTPN21	1.27128	3.46606e-06
NME1	0.804844	3.49818e-06
MRPL27	0.770339	3.51657e-06
SYNPO	2.13179	3.54554e-06
ANTXR1	0.799771	3.54926e-06
TSPYL1	1.23759	3.62846e-06
HPCAL1	0.583717	3.76033e-06
CFH	0.652434	3.76317e-06
ZMYND19	1.25495	3.80364e-06
COA4	0.816812	3.90126e-06
MGLL	0.445459	3.91408e-06
GTF2F2	0.801914	3.91587e-06
PTRH2	0.815982	3.9182e-06
AIP	0.81942	3.98342e-06
DEPP1	0.322079	4.02644e-06
IL31RA	0.419506	4.0836e-06
RAP1GAP2	0.706305	4.14063e-06
IER5	1.27323	4.20676e-06
ACSL4	0.658992	4.23882e-06
CLEC11A	0.778372	4.28833e-06
OCIAD1	1.28474	4.29298e-06
FBXO3	1.25964	4.30566e-06
HDGF	0.806335	4.33886e-06
RPL23	0.822202	4.40687e-06
STIM1	1.26565	4.45829e-06
ATP2A2	1.57491	4.52153e-06
B4GALNT4	0.600664	4.58539e-06
RNF19B	1.26276	4.64606e-06
SGPP1	1.33094	4.65199e-06
RPTOR	0.702221	4.65462e-06
INPP4B	0.638945	4.91381e-06
ZNF667-AS1	1.43921	4.93331e-06
TNFRSF10D	1.24307	4.98975e-06
ITGB2	4.94034	5.00195e-06
LRRC2	0.601938	5.03398e-06
UFL1	1.24181	5.0391e-06
CBLB	0.513059	5.07283e-06
LHFPL2	0.760211	5.09713e-06
POLD2	0.820074	5.11234e-06
NPEPPS	0.794523	5.20772e-06
PCK2	1.38349	5.28557e-06
ITPR2	1.20548	5.39565e-06
PRKCQ	1.66507	5.41054e-06
EIF3F	0.790476	5.42836e-06
DBNDD2	0.663932	5.48179e-06
PMP22	0.220343	5.56707e-06
CNN2	0.772746	5.622e-06
C9orf16	1.67765	5.82834e-06
NKX3-1	1.52461	6.08692e-06
ARL2	0.791359	6.21798e-06
CARD6	0.61642	6.2986e-06
MICAL1	0.782458	6.38891e-06
ZNF532	0.809844	6.49093e-06
CEP85	1.21188	6.51019e-06
PAPPA2	2.03625	6.56279e-06
HOXB4	0.774567	6.65786e-06
AK5	0.490182	6.79375e-06
TFAP2A	0.685007	6.80787e-06
STK17B	0.785991	6.96598e-06
NRP2	0.679036	7.07431e-06
EXT2	1.22786	7.07707e-06
TMEM50B	1.31356	7.15967e-06
RNF152	0.546531	7.19482e-06
SGSM2	0.769789	7.19817e-06
FGFR3	1.58166	7.22013e-06
C9orf72	1.36679	7.27833e-06
CSNK1G2	0.811153	7.33803e-06
BAIAP2	1.41617	7.42785e-06
ZNF583	1.71809	7.48919e-06
IKZF2	0.681805	7.53126e-06
CMC4	1.55977	7.58237e-06
PDLIM5	0.648677	7.60097e-06
PPP1R13L	0.703862	7.6482e-06
FAM171B	1.38427	7.72392e-06
PCIF1	0.590097	7.79034e-06
IER5L	0.693141	7.84576e-06
GRIK1-AS2	0.00899449	7.93938e-06
IER2	1.34093	7.96232e-06
SNRNP35	0.811838	8.12414e-06
NT5C	0.751459	8.15372e-06
AKAP5	1.47576	8.17876e-06
TLN2	1.57023	8.62652e-06
P3H3	0.76294	8.73797e-06
INPP1	1.24229	8.80569e-06
SLC25A4	1.23745	8.89733e-06
CDK12	1.30758	9.00246e-06
TARS1	1.35451	9.18559e-06
HNRNPA1	0.818252	9.26679e-06
SLC6A15	0.820144	9.40388e-06
MRPL12	0.757839	9.52187e-06
THOC6	0.526537	9.57032e-06
LDOC1	0.756753	9.64811e-06
CDC37L1	1.22761	9.66784e-06
PEBP1	0.770642	9.66928e-06
RELN	0.258795	9.69326e-06
PDLIM7	0.80841	9.77031e-06
CHST7	0.667288	9.78513e-06
FGFRL1	1.24692	9.86886e-06
SVIL	1.27778	9.93386e-06
FAM86HP	1.84782	9.97885e-06
ZNF397	1.31904	1.00525e-05
COASY	0.799244	1.00739e-05
BTBD10	1.21033	1.01655e-05
IFRD2	0.78716	1.02185e-05
RAB8A	0.820027	1.02198e-05
GMIP	0.760015	1.02721e-05
RFK	1.27517	1.02747e-05
SLC37A1	2.74775	1.04614e-05
MFAP2	0.650812	1.06575e-05
ACSF2	0.805729	1.07744e-05
MPZL1	0.818349	1.07827e-05
MCF2L2	2.48989	1.10101e-05
EHD4	0.807853	1.10288e-05
APLF	1.34058	1.10569e-05
ZNF512B	0.823054	1.11209e-05
DCLK2	0.733821	1.11484e-05
APPL1	1.20501	1.13115e-05
MAGEB17	0.0860392	1.13735e-05
OSBPL11	1.23293	1.1458e-05
ZMYND15	2.74526	1.16111e-05
RPS17	0.769915	1.18882e-05
IFT81	0.794822	1.19488e-05
FMR1	1.35923	1.21e-05
CDKN2A	0.716102	1.21339e-05
VEGFB	0.708942	1.21543e-05
ICAM5	1.3357	1.23457e-05
FAM8A1	1.43701	1.24933e-05
CDC42EP1	0.725492	1.25053e-05
LNCAROD	0.409382	1.28799e-05
STK25	0.796961	1.29471e-05
NPTX1	0.0902506	1.3037e-05
CTPS2	0.754965	1.31127e-05
DIRC3	0.36811	1.34213e-05
CCDC51	0.730899	1.36182e-05
UBASH3B	0.668776	1.38241e-05
DOP1B	1.32367	1.39338e-05
LENG1	0.77121	1.4011e-05
MRPS21	0.828724	1.41316e-05
TOR1A	1.26727	1.41813e-05
ARHGAP11B	0.823826	1.42186e-05
ENOX1	0.782397	1.4245e-05
CD3EAP	0.692346	1.42869e-05
EVI2A	0.226892	1.43124e-05
C1orf159	0.463934	1.4327e-05
CDC42	0.826427	1.46135e-05
CDC42BPA	1.21459	1.49769e-05
CYP1B1	1.92738	1.50005e-05
PEG10	0.79571	1.50426e-05
SSX2IP	1.28431	1.50433e-05
S100A11	0.825226	1.51703e-05
RRP36	0.821491	1.52866e-05
NRIP3	1.33368	1.5468e-05
FBXL16	0.771829	1.5502e-05
CGREF1	15.0664	1.56555e-05
EPAS1	1.29301	1.58581e-05
ARC	2.51767	1.59897e-05
PLEKHG5	0.748847	1.62221e-05
PPRC1	0.668135	1.69299e-05
BICD2	0.768693	1.70652e-05
VPS41	1.20494	1.73649e-05
JOSD1	1.48358	1.7502e-05
DUSP5	1.26589	1.76724e-05
KIAA1549L	0.598228	1.77529e-05
NOC4L	0.740833	1.77639e-05
GUCY1B1	1.26446	1.82323e-05
DHRS2	3.18957	1.82348e-05
GOLGA8A	0.779363	1.84017e-05
RC3H2	1.20711	1.8444e-05
FENDRR	0.37959	1.86661e-05
RIPK2	0.743559	1.90721e-05
KDM7A	1.33869	1.92965e-05
APOBEC3C	0.731025	1.93795e-05
ENO2	0.790141	1.95626e-05
TGS1	1.25537	1.95709e-05
P4HTM	1.60879	1.9869e-05
MYO7B	0.0405261	2.00146e-05
UBTD1	0.677386	2.00992e-05
BROX	1.21222	2.01791e-05
CASP1	0.328489	2.03309e-05
ETFRF1	1.44738	2.06633e-05
CHAC1	2.94892	2.09787e-05
RPS15A	0.742216	2.11505e-05
SEMA3C	0.648654	2.13636e-05
LMO4	0.76063	2.14155e-05
MET	0.648367	2.15744e-05
ARHGEF2	1.44378	2.1736e-05
NBAS	0.816715	2.19673e-05
LPAR1	0.476373	2.24182e-05
DENND1A	0.707746	2.24232e-05
CDKN2D	1.37091	2.25368e-05
CHSY1	0.815796	2.29517e-05
FOXD1	0.705788	2.30792e-05
CHRNA5	1.40528	2.40898e-05
PDZD8	1.2282	2.42233e-05
GSE1	1.42312	2.43177e-05
ABHD17C	0.526523	2.4374e-05
BEX2	2.19339	2.46138e-05
GNB4	0.763091	2.47822e-05
VANGL1	1.30434	2.50755e-05
LOC107985911	0.685653	2.51471e-05
LINC00472	0.543579	2.54918e-05
SH3BP5L	1.21921	2.56993e-05
GREB1L	1.5332	2.61933e-05
ENTPD5	1.33167	2.63609e-05
CENPN	1.65494	2.65356e-05
BICD1	1.20327	2.67649e-05
NPR3	0.588869	2.67815e-05
ASF1B	1.52331	2.6852e-05
BTBD8	1.32559	2.70618e-05
NINJ1	1.32404	2.73753e-05
RAB11A	0.81284	2.83347e-05
MAPRE2	1.44838	2.84104e-05
SYDE1	0.773627	2.85468e-05
PRDM10	0.791576	2.97524e-05
DLG4	0.675434	2.9796e-05
AGAP2-AS1	0.623975	2.98043e-05
MRPL2	0.719401	3.02877e-05
CCDC124	0.806178	3.08285e-05
DHRS7	1.22223	3.15045e-05
CAP2	0.727082	3.1543e-05
SF3A2	0.820164	3.23606e-05
TMEM248	0.771463	3.25315e-05
PSD4	0.490988	3.27021e-05
RRAGD	1.82904	3.3123e-05
GPR107	1.62555	3.31804e-05
UBL4A	0.791777	3.33057e-05
DOCK10	0.829355	3.43377e-05
TBC1D3	0.00359674	3.4736e-05
KCCAT198	0.307347	3.48795e-05
RPS6KL1	1.48728	3.49453e-05
TFPI2	0.77221	3.52687e-05
PNPLA8	1.40353	3.52888e-05
C12orf75	0.772116	3.53469e-05
POFUT2	0.821987	3.60443e-05
SLC1A4	2.08525	3.60932e-05
E2F1	1.28075	3.68485e-05
FBXL17	1.45799	3.69318e-05
PFKFB4	0.661206	3.7626e-05
CD55	1.24649	3.7739e-05
RPL12	0.826041	3.83405e-05
CSRNP1	2.69709	3.84911e-05
SOWAHC	1.35671	3.85713e-05
HCFC1R1	0.580949	3.94309e-05
AIFM2	1.56771	3.94959e-05
HTRA1	0.502612	3.95657e-05
ZNF782	1.47925	4.12686e-05
EMC10	1.34779	4.14159e-05
IRS1	0.721554	4.17073e-05
HSPA13	1.26773	4.22379e-05
C3	0.625175	4.25753e-05
CASC4	1.29275	4.30272e-05
BUD31	1.2069	4.31999e-05
MVK	0.69571	4.35489e-05
ZFHX2	1.36433	4.36692e-05
SPSB1	0.734937	4.38675e-05
ZNF33B	0.345188	4.45105e-05
PHPT1	0.736377	4.47433e-05
LOC102724488	1.9028	4.5056e-05
LPCAT4	0.564798	4.74877e-05
H1-2	0.764846	4.80017e-05
DYNC2H1	0.805042	4.85228e-05
CLCN6	0.702535	4.86699e-05
TBX10	95.1624	4.88542e-05
MAGED1	0.806371	4.96243e-05
TP53I13	1.57917	5.01541e-05
KLHL8	1.46799	5.0886e-05
TGFB1	1.24684	5.09188e-05
ABHD10	1.28304	5.11714e-05
MRPL49	0.735578	5.12251e-05
BCL2L11	1.60789	5.29056e-05
FBLIM1	0.705485	5.34634e-05
TXLNB	1.7102	5.45649e-05
FOXA1	1.90197	5.51626e-05
L2HGDH	1.41919	5.60146e-05
GSTZ1	1.41939	5.60555e-05
HSD3B7	0.467528	5.67217e-05
ARSD	1.83016	5.73687e-05
DUSP4	1.71137	5.75416e-05
BOP1	0.813214	5.79945e-05
KIRREL1	0.651871	5.80574e-05
DNAJB9	1.53922	5.82845e-05
CYTH3	0.794725	5.83423e-05
GTF3A	0.798562	5.96376e-05
DENND2C	3.19169	5.96921e-05
CLCN3	1.44365	5.97749e-05
IMPDH1	0.75431	6.00128e-05
ARHGEF11	1.51239	6.05649e-05
ZNF483	1.45936	6.05752e-05
CSGALNACT2	2.14629	6.0905e-05
ADAMTS2	0.768669	6.11265e-05
WASF2	0.773498	6.13525e-05
MRPL33	0.785718	6.16425e-05
ADGRB1	0.697544	6.17349e-05
SH2B1	0.722149	6.18777e-05
LOC441666	0.652211	6.2653e-05
ATP6V0A1	1.23808	6.27953e-05
XBP1	1.21151	6.32507e-05
ZNF274	1.2057	6.34149e-05
IMP4	0.77587	6.34759e-05
LCA10	0.0111561	6.3505e-05
C1QL4	0.802209	6.35777e-05
TAF6	0.717913	6.38925e-05
ZNF528	1.31719	6.41645e-05
SGMS2	1.49369	6.42642e-05
DNASE1L1	0.799446	6.43058e-05
ANKRD24	1.9269	6.44772e-05
GTF2F1	0.827642	6.49873e-05
SH3BP2	0.613954	6.50694e-05
H2AC6	1.62701	6.55226e-05
GTF3C3	1.23283	6.60093e-05
DAAM1	1.2759	6.68505e-05
CALM3	0.812849	6.7189e-05
DLG1	0.820396	6.83214e-05
CASP6	1.2192	6.87767e-05
NOP16	0.799027	7.16452e-05
ANP32B	1.20085	7.26184e-05
GPD2	1.36058	7.31008e-05
SNHG6	0.826372	7.33906e-05
MTSS1	0.673558	7.50342e-05
RPL13AP20	0.760066	7.5261e-05
FEZ2	0.742655	7.62313e-05
CDK8	1.2359	7.65003e-05
APOBEC3G	0.552922	7.67579e-05
ATG13	0.770308	7.68833e-05
NAT14	0.710168	7.86084e-05
CLPB	0.788312	7.91346e-05
SOCS7	1.23668	7.976e-05
BCL6	0.533242	8.02488e-05
DPCD	0.791313	8.04734e-05
CEP120	1.3609	8.11321e-05
COL7A1	1.3851	8.19843e-05
SPTLC1	1.36981	8.23901e-05
KRBA1	0.717599	8.24129e-05
DGKE	1.4331	8.26569e-05
BMI1	1.36263	8.36202e-05
NQO2	1.28076	8.38857e-05
OAZ2	0.73246	8.49356e-05
NRGN	1.5961	8.60475e-05
PHF10	0.813299	8.65855e-05
PFAS	0.806022	8.68196e-05
PLK1	0.803471	8.70058e-05
SETBP1	2.68081	8.76663e-05
GRHPR	0.784506	8.78873e-05
LOC107985246	1.72177	8.81777e-05
NCOA3	0.693369	8.8964e-05
PML	0.763659	8.98433e-05
RGS19	0.589845	9.03513e-05
MCM8	1.41299	9.1383e-05
NPTN	1.26037	9.17554e-05
EXOC8	1.2422	9.18299e-05
COA6	0.773852	9.24483e-05
NBPF10	0.771841	9.27322e-05
SCN3A	0.39737	9.2906e-05
YRDC	1.39291	9.42853e-05
CYP4V2	1.70643	9.45653e-05
SCAT8	0.253822	9.50419e-05
ITGA1	1.44784	9.59037e-05
DBI	0.828896	9.79273e-05
ANKRD50	0.159471	9.84609e-05
RREB1	0.79342	9.99934e-05
THNSL1	1.51378	0.000100237
RAB5IF	1.28179	0.000100412
NKTR	0.709394	0.000101188
KCTD3	1.32485	0.000101377
CORO1B	0.735891	0.000102206
LURAP1L-AS1	5.02245	0.00010352
ZNF697	1.24343	0.000104525
CRELD1	1.37392	0.000104645
SOX12	0.745008	0.00010519
PTGIR	0.591008	0.000105312
IGFN1	0.689396	0.000106366
TPRN	1.32285	0.00010785
MTSS2	0.785294	0.000108437
GADD45B	1.46831	0.000108457
AP5B1	1.26881	0.000108997
GPI	0.787477	0.000109777
PRKCA	0.817777	0.000110181
HMX3	85.15	0.00011141
PAFAH1B3	0.76123	0.000113228
JMJD1C	0.789227	0.000113968
RB1CC1	1.20671	0.000116134
TRPS1	0.716268	0.000116613
RALGAPB	1.20939	0.000117314
GZF1	1.23611	0.000117356
NAB2	1.21372	0.000118536
CD34	0.0121048	0.000118642
KCNMA1	0.496543	0.000119098
BTBD2	0.716233	0.000120001
PIM3	1.39743	0.000120707
DYRK1B	0.720444	0.000121082
OIP5-AS1	1.92631	0.000121114
THAP8	0.540886	0.000121853
NUAK1	1.4393	0.000122482
BIN1	0.795902	0.000125564
PARD3B	1.26866	0.000126098
GRAMD1C	1.7131	0.000128765
LYPD1	0.094768	0.00013452
CTC-338M12.4	0.607279	0.000135667
LRATD2	1.26121	0.00013572
ZFP3	1.70952	0.000136631
KIAA0408	0.0124241	0.000137842
PLAAT4	0.049066	0.000138801
BABAM2	0.618847	0.000142115
KIAA0232	1.31777	0.000143371
LRSAM1	0.772156	0.000143712
HNRNPA2B1	1.20665	0.000143901
PITHD1	1.26936	0.000144176
CABLES2	1.3994	0.000145849
DPYSL2	0.749511	0.000146846
THAP6	1.4883	0.000147891
KCNB1	0.236643	0.000148106
AMY2B	0.439659	0.000150215
CLDN1	0.616841	0.000150576
VPS28	0.789272	0.000153018
INSYN2B	0.381005	0.000153151
GBP5	0.386544	0.000154821
IGBP1	0.826308	0.000155605
MYORG	1.45506	0.000155638
RMC1	1.48253	0.000156739
PLCB4	1.23552	0.000156828
TRDMT1	0.566199	0.000158334
ACTR6	1.22105	0.000158818
CRIP2	0.789255	0.000159252
NAP1L2	1.47012	0.000160063
SEC22B	0.810048	0.000160456
UBE2S	1.31903	0.000161289
PRKAA2	1.23489	0.000161768
INHBA	0.287816	0.000163387
NEGR1	2.13424	0.000163822
NCOA7	1.54787	0.000163955
MIEF2	0.572496	0.000164101
SETDB1	0.811074	0.000166728
NPIPB2	2.03943	0.000167386
SORBS1	4.32383	0.000167449
PTGFRN	1.50983	0.000169491
ROBO3	0.681088	0.000170221
C4orf3	0.494136	0.000170239
UCKL1	0.75614	0.000171447
USP38	1.39905	0.000172022
GFPT1	1.25644	0.000172118
CHST11	1.35321	0.000172708
KIF18A	0.735455	0.000174051
SLFN11	1.74944	0.000176393
CFB	0.665316	0.000176623
MLPH	0.619923	0.000177385
MAP3K1	1.3664	0.000178973
DHX29	1.22015	0.000180012
TLCD2	1.21734	0.000180756
RUVBL2	0.817822	0.000181325
COX17	1.22069	0.000181645
POC1B-AS1	2.37756	0.000182923
LINC00963	1.46101	0.000183209
TRAPPC2	0.491847	0.000183223
PRDM2	1.34133	0.000184958
CHIC2	1.34626	0.000186464
RAD51C	1.30354	0.000187347
TANK	1.24363	0.000187454
LINC01152	87.5837	0.000188253
GSR	1.67764	0.000189588
BRD3OS	0.633384	0.000189891
SLC33A1	1.39692	0.000190866
DMPK	1.37868	0.000191101
FZR1	0.69851	0.000191461
PIK3C2A	0.796015	0.000192763
ERGIC1	0.755463	0.00019361
MAML3	0.72781	0.000194407
IDE	1.34183	0.000195108
TFAP2C	0.717299	0.000197757
DUSP6	1.82735	0.000197891
SOCS4	1.69678	0.000198262
SCOC	1.2649	0.00020034
PGBD2	1.53547	0.000200578
ZSWIM4	1.41508	0.00020117
EDIL3	0.64841	0.000202151
DLGAP1-AS2	2.41103	0.000202432
SDC3	1.4739	0.000202801
ITPKC	1.35981	0.000205566
ETV1	0.754343	0.000206759
STARD13	0.745111	0.000207379
AGO1	2.82866	0.000208237
LMLN	2.59865	0.000212218
CCDC12	0.826657	0.000216071
JAG1	1.34238	0.000216923
UNC5B	77.69	0.000217346
DLST	1.29425	0.000218669
ERLEC1	1.21788	0.000219714
BMT2	0.804698	0.000219776
PTGER4	0.538105	0.000220789
EIF4EBP2	1.23912	0.000221396
BIRC5	0.632189	0.000223883
KIAA0895L	0.774172	0.000227734
H2BC21	2.09974	0.000227927
KNSTRN	0.785833	0.000230891
FAM241A	1.56484	0.000233907
PHKA1	1.34467	0.000234749
THRA	0.700233	0.000235534
WDR17	1.39057	0.000236575
NUP210	1.2083	0.000240756
CEP112	1.2076	0.000241694
ST3GAL2	1.38645	0.000242405
LINC02085	1.83853	0.00024263
PHTF2	1.25961	0.000242935
HS6ST1	1.33729	0.000243822
HIF1AN	1.2193	0.000253212
LRRTM2	70.4745	0.00025354
MRGBP	0.816255	0.000253754
NECAP1	1.64149	0.000253898
ARL6IP5	0.740434	0.000255226
LINC00473	0.00964843	0.000258383
ZBTB2	0.643878	0.000259224
ZNF827	0.653584	0.000267611
PPM1D	1.32133	0.000269509
EMB	1.22235	0.00026999
ZMIZ2	0.789109	0.0002756
MRPL23	0.752858	0.000281091
UBR3	1.201	0.000285016
FAM83D	0.80451	0.000286388
MC1R	1.42601	0.000286661
IRX3	1.38841	0.000286747
COL9A2	0.350113	0.000287819
HSP90B2P	1.55354	0.000289759
TNS1	0.593584	0.000292647
RPL35A	0.826002	0.000293452
INPP4A	1.22324	0.000293836
MRPS17	0.80786	0.000294192
SLC25A11	1.61683	0.000297931
ERLIN2	1.2336	0.000300172
FLNC	1.33848	0.000303552
ELAC1	1.90301	0.000305877
SHISA5	0.724301	0.000306105
LINC01447	87.3763	0.000306638
EPHX1	1.43888	0.000306639
GFPT2	1.21293	0.000309997
TJP1	1.6926	0.00031163
INSR	1.30551	0.000312033
CPED1	0.430163	0.000317053
EPB41L3	0.253013	0.000319881
OXR1	1.21171	0.000321224
NTAN1	0.816581	0.000321561
MTA3	0.783868	0.000321862
TRAPPC11	1.26076	0.000322238
MXD1	1.3936	0.000323152
RBM7	0.783392	0.000324844
SCCPDH	1.24795	0.000325506
ZYG11B	1.25081	0.00032578
TRERF1	0.653884	0.000329063
BUB3	0.815757	0.000331232
TBC1D2B	1.26385	0.000335532
STX17	1.23834	0.000335629
MTRNR2L2	0.760821	0.000336385
CDKL3	2.1598	0.000339322
ZNF227	1.38863	0.000340076
CRACD	1.50879	0.000340707
NFKB1	1.21109	0.00034699
SLC35G2	1.52696	0.000347315
PDIA4	1.25618	0.00034818
PGM5P2	0.678194	0.000348932
WDR92	0.693265	0.000348984
PIM1	1.42739	0.000349388
AMDHD1	3.88452	0.00034973
BMP5	0.24958	0.000350915
RPLP0P2	3.06344	0.00035578
GYS1	0.618677	0.000356362
DBH-AS1	1.64619	0.000357006
DDIAS	2.26815	0.000359804
FOXM1	0.800773	0.000361388
PDCD7	1.22875	0.000363116
PDE1C	0.737607	0.000366318
LINC02669	0.0151685	0.000371585
DBR1	1.21497	0.000381005
CC2D2B	77.415	0.00038141
GRAMD1B	0.813571	0.000383572
FOSB	1.54776	0.000384954
PDGFA	1.31612	0.000387006
UBIAD1	1.81358	0.000397329
SUMO3	0.816418	0.000404446
COL1A1	0.645624	0.000406003
KRTAP2-4	0.156263	0.000413971
GABARAPL1	1.73977	0.000415471
ITGAV	1.29566	0.000426313
SMOX	0.680323	0.000429287
PLA2G12A	1.22631	0.00043198
HSD17B14	0.668634	0.000432034
XYLT2	0.818193	0.000433149
MDFI	7.92827	0.000437518
C12orf66	0.504789	0.00044077
PLEKHA3	1.3218	0.000442355
HERPUD2	1.31557	0.000443448
ENTPD6	1.20745	0.000446001
TXNRD2	0.715617	0.000446661
TMEM170A	1.61466	0.000448019
NIPSNAP2	0.810233	0.000449741
UAP1L1	0.732693	0.000451651
UGDH	1.25488	0.000451959
KLC3	0.620133	0.000454395
SBF2	0.754257	0.000456217
LCOR	1.24387	0.000459022
PRDX2	0.785375	0.000460279
ASB7	1.97309	0.000460812
MCC	2.34746	0.00046234
ARHGEF4	0.648023	0.000466124
LPIN3	0.761778	0.000467045
SKAP2	1.28592	0.00046722
NEO1	1.43801	0.000475647
CCDC152	1.21252	0.000477382
RELB	1.213	0.00047926
PNPLA3	0.388966	0.000480482
SIRPB1	0.263035	0.000480508
SPOPL	1.23982	0.000488191
FIS1	0.767727	0.000488448
SLC4A4	1.55006	0.000495218
GOLGA2P5	1.31666	0.000495991
CHPF	1.43646	0.000496011
ZNF610	0.0156494	0.000496569
DDHD1	1.22326	0.000497473
WARS2-AS1	1.29937	0.000499912
TRIM9	70.0534	0.000499987
TOX2	0.746185	0.000500808
SMIM13	1.45228	0.000502675
MFSD12	0.750213	0.000508967
MRPS24	0.69409	0.000509387
C1orf198	1.28808	0.000512362
SLC26A6	0.824479	0.000512436
SMIM3	1.7719	0.000516342
FAM43A	0.627828	0.000519027
PPP3CC	1.24326	0.000521529
LOC101927040	65.5082	0.000525482
PIAS2	1.25775	0.00052589
DUSP1	1.30482	0.000528483
PPM1B	1.21077	0.000529637
SDC1	0.780703	0.000530913
CLDN23	11.057	0.000539895
DCP1B	0.706156	0.000543032
ZNF618	0.754198	0.000545179
ISG20L2	1.25739	0.000545205
NR1D2	1.29649	0.000548924
CYFIP2	1.77729	0.000550961
NPAT	1.25913	0.000555155
TCP11L1	1.26968	0.00055906
H1FX-AS1	0.563254	0.000562155
SNCA	0.753865	0.000565036
GPC1	1.31351	0.000569636
TRAF2	0.824208	0.000570983
HBP1	0.810112	0.000578387
RALGAPA1	1.30969	0.000582046
CDC42EP3	0.383038	0.000582924
AUH	1.38886	0.000585187
EXO1	1.20404	0.000587496
BMS1P20	1.23304	0.000591604
HOXB9	1.2864	0.000591928
SH2D4A	1.63514	0.000596322
MANCR	0.0590498	0.000605304
TFDP2	1.2269	0.000607338
LOC648987	0.807263	0.000608046
CCDC103	0.598713	0.000609581
RND2	0.499792	0.000610628
OSTC	0.808104	0.000616273
CHSY3	1.90008	0.000617681
UGT8	3.26397	0.000620657
CLIC1	0.828562	0.000621219
RPL28	0.793471	0.000624806
FAM222A	1.82742	0.000636214
TTK	0.828217	0.000636738
ZFAND4	1.51757	0.000649604
ZFP14	0.709116	0.000650024
IGFBP6	0.769429	0.000654478
SLC25A27	1.30631	0.00065532
GCH1	2.25393	0.000660401
N4BP3	1.72342	0.000662728
CDYL2	1.23646	0.000663192
FAM168A	0.778699	0.000672582
TRMT1L	1.43508	0.000673819
PARM1	68.394	0.000678949
SIPA1L2	3.48915	0.000679518
TDRD7	1.50021	0.000679535
NOTCH2NLB	0.767144	0.00068018
SLC25A1	0.804312	0.000693234
CD82	0.754435	0.000694382
TMEM178B	1.34317	0.000696671
HIF1A-AS2	0.263707	0.000696963
SMURF2P1-LRRC37BP1	1.25161	0.000699333
CPEB4	1.78684	0.000701004
CMAHP	0.443305	0.000701817
HHAT	2.42211	0.000703986
PPP3CA	0.770166	0.000705106
NBPF15	0.751607	0.000711621
ASB8	0.349078	0.000720315
PARVA	1.22723	0.000728639
PLXNB3	0.70593	0.000734598
EFCAB11	1.27576	0.000735295
CHMP4C	8.26441	0.000737796
FZD7	1.39401	0.000739885
TBX1	0.648517	0.000740392
THBS3	0.756873	0.000741783
CFAP53	1.77895	0.000744771
RUFY2	1.24939	0.000746715
ERAP2	0.717893	0.000747693
TXNDC16	1.26042	0.000751908
HACD1	0.744118	0.000760392
BOLA1	1.56392	0.00076081
JDP2	1.31806	0.000763823
ZNF570	1.40371	0.000767021
PLPPR3	0.35137	0.000770373
PAPPA	0.263045	0.000773583
STOX1	3.91601	0.000774488
UTP4	0.810304	0.000774764
GLDC	0.819737	0.000776822
SSH3	0.797	0.00078433
TRIM23	1.21878	0.000797449
PRKAG2	0.789321	0.000800887
ZFYVE27	1.2305	0.000810684
MAP9	1.24993	0.00081317
LINC01085	0.275224	0.000813275
ST3GAL1	1.2218	0.000813292
BCDIN3D	1.58788	0.000814557
CDS1	175.588	0.000814803
DACT3	2.58816	0.0008187
AMMECR1	0.540188	0.000822245
PALM	0.759867	0.000834866
GNE	1.20602	0.00084501
FBLN2	0.378939	0.000851991
H2AC11	2.32199	0.000859431
ZNRF2	1.5822	0.000871948
DDAH2	0.805748	0.000885505
PMF1-BGLAP	0.287585	0.000893069
RFX7	0.727526	0.000897129
ZNF83	1.22569	0.000907125
CACNB1	0.745505	0.000908213
TRIM46	0.434564	0.000913698
MMP3	0.055523	0.00093485
STEAP1B	0.632709	0.000937566
FKBP2	0.706654	0.000947062
AARSD1	0.795391	0.000948792
PDCD2	0.770044	0.000949421
ZNF543	1.45602	0.00095256
GPT2	1.35697	0.000952941
RASSF8	0.192491	0.000954897
SPATC1L	0.707893	0.000955684
ARL2-SNX15	0.200471	0.00096544
ATP2B1	0.795351	0.000967126
USH1G	58.401	0.000986629
RGP1	1.22758	0.00098717
BMP6	1.61558	0.000992668
PSG5	0.201546	0.000999565
SENP6	1.24308	0.00100525
INTS2	1.23188	0.00100652
PABPC1L	1.28024	0.00100837
DNMT3A	0.817651	0.00101638
LSS	0.661592	0.00102083
METTL26	0.735158	0.00102317
CAPZB	0.815574	0.00103203
GOPC	1.26784	0.00103443
TOMM40L	0.486873	0.00103524
IFIT1	0.634877	0.00103675
TMEM63A	0.812178	0.0010421
STK4-AS1	0.0169222	0.00105431
STX1B	0.659468	0.00105846
SLC10A3	0.622988	0.00106346
TYRP1	57.8026	0.00107273
ZNF569	1.26341	0.00107557
RPS10-NUDT3	0.588507	0.00108442
POLR3A	1.21024	0.00108812
CYP27B1	0.66636	0.00109153
DMAC2L	0.445745	0.00109249
GBP4	0.368785	0.00109699
NFATC4	0.705353	0.00110123
CCDC28A	1.23173	0.00110337
MSI2	0.704016	0.00110979
GEM	0.637492	0.00111714
ARHGEF25	0.798489	0.00113066
BDNF	0.680639	0.00114156
C5orf66	1.44815	0.00114434
MID2	1.50796	0.00114793
RSPH4A	3.18642	0.00115212
SEC13	0.745103	0.00115465
SIMC1	1.50895	0.00116027
GARS1	1.26891	0.00116179
PTOV1	0.806513	0.00118318
IL13RA2	0.674129	0.00119958
ENDOV	0.619041	0.00119972
TRPM4	0.709888	0.00120174
SUCO	1.26005	0.00120418
ATG7	0.737701	0.00121144
DHTKD1	0.79073	0.00121144
GINM1	1.26955	0.00121359
RASSF3	0.343635	0.00121735
PIDD1	1.44698	0.00122805
CPNE8	1.29019	0.00123461
GOLGA8R	1.75196	0.00123536
EOMES	0.0168999	0.00124801
NOS1AP	3.94184	0.00124827
KCNJ14	1.59429	0.00125417
VPS37A	1.22416	0.00125433
TM2D1	1.30149	0.00125535
SLC35D1	1.23318	0.00127284
FBXO25	1.37348	0.00127758
ERMP1	1.25738	0.00127823
TXNDC9	0.828043	0.00128304
RETREG1	1.63532	0.00128513
NPIPA1	19.0685	0.00129562
PPP2R5A	1.40422	0.00130099
HAS2	0.0620795	0.00130579
MTARC2	0.656724	0.0013114
TRAPPC5	0.826378	0.00131677
RAB11FIP3	1.22102	0.00131821
SIRPB3P	0.0647116	0.00132211
PCDH18	0.585909	0.0013222
GPR137	1.36753	0.00133129
LAD1	0.0186818	0.00133584
CBLN2	0.420192	0.00133595
CHST2	1.53228	0.00133804
LOC728485	1.98589	0.00134191
LARGE1	1.92613	0.00135263
ZRANB1	1.23091	0.00135513
DHODH	0.829757	0.00135923
LOC101928123	0.669026	0.00135949
LOC100287808	2.35946	0.00136776
ANXA8	0.426856	0.00137259
PPP1R1C	63.7908	0.00138011
CMTM6	1.25653	0.00138204
YEATS2	0.619173	0.00138473
ZNF692	0.811506	0.00138837
ATXN2L	1.28646	0.00139191
EPB41L4B	3.33024	0.00139244
ARL13B	1.20397	0.00139438
PMVK	0.804347	0.00139664
IBTK	1.27934	0.00140352
C1R	0.661805	0.00141091
MGAT5B	0.603974	0.00141601
DIPK1B	0.635777	0.0014197
ZDHHC21	1.60056	0.00142297
NAA30	1.20713	0.00142421
RACGAP1	0.82561	0.0014253
TOR1B	1.43608	0.00143505
POLDIP3	0.674116	0.00144393
ASCL3	60.8152	0.00144981
MZF1-AS1	1.25394	0.00145619
VSIG10	1.27159	0.00146137
MCRIP1	1.44895	0.00146248
FLNC-AS1	54.2542	0.00146878
OXA1L	0.751582	0.00147884
AP1S2	0.78669	0.00149226
ZNF644	1.23224	0.00149636
PCYT2	0.720899	0.00150703
ERO1B	1.36013	0.00151269
SLC39A11	0.632371	0.00151338
MAPK3	0.677343	0.00152547
ARL15	1.48408	0.00153727
HERC4	0.826587	0.00154409
FJX1	0.762632	0.00154445
ESD	0.770422	0.00154491
HILPDA	0.213071	0.00154605
MIR12136	0.824157	0.00155144
ZNF181	1.23027	0.00155797
CEP170P1	0.644059	0.00155969
RAB30-DT	0.79001	0.0015619
ZNF358	0.62543	0.00158423
FOXL1	0.664681	0.00159287
ARAF	0.780168	0.0015963
VBP1	0.57295	0.00160586
AKT2	0.750952	0.00162676
FBLN1	0.820426	0.00165514
TNFRSF10B	1.38646	0.00166492
LARP6	1.28906	0.00166659
SPC24	0.717689	0.00167722
ARHGEF34P	1.33953	0.00167863
OTUB1	0.779709	0.00168379
EPHB2	1.36837	0.00168463
KLHL20	1.23718	0.00168577
EIF5	1.2211	0.00168797
UPF1	0.813355	0.00169394
GPS1	0.82647	0.00171287
IQCG	1.43494	0.00171985
ALDH1B1	0.793309	0.00172096
GINS1	1.22582	0.00172611
WDR4	0.689247	0.00173587
SCMH1	0.719401	0.00173962
GMPPA	0.767539	0.00174245
FAM126B	0.359516	0.00174889
PWWP3A	0.776849	0.00177237
MDGA2	2.06176	0.00177568
IFITM1	0.290056	0.00177723
KIF17	0.561562	0.00178218
HYI	0.77231	0.001783
TUBB3	1.36498	0.00180037
DNAAF5	0.780098	0.00180967
EXOC6	1.35412	0.00181673
RPL3L	16.0937	0.00181891
SLF1	1.25075	0.00182677
R3HDM4	1.21032	0.00183155
XDH	0.524672	0.00184282
KCNH8	53.7544	0.00184994
BCL2	1.42061	0.00185398
MGARP	1.83235	0.00185943
PDLIM1	0.671985	0.00189442
IL20RB	1.57185	0.00190168
TWIST2	0.717559	0.00190215
ZNF641	1.34858	0.00190546
BCAN	2.09983	0.00191862
DACH1	1.68555	0.00192479
UXS1	1.2097	0.00192648
PRKCE	1.40203	0.00194538
HID1	51.9202	0.00194928
ELOVL7	2.08944	0.0019619
AFG3L1P	0.800071	0.00196322
MMP9	0.397076	0.00197076
NUAK2	0.774805	0.00197217
IFNLR1	1.8887	0.00197282
RBM3	0.829361	0.00200895
TIGD2	1.45531	0.00201967
ANKRA2	1.30735	0.00202243
LOC100128770	18.4698	0.00203145
COMMD1	1.28015	0.00203443
TSPYL4	0.785709	0.00204033
PTOV1-AS2	1.32944	0.00204875
ZNF568	1.22246	0.00205454
MARVELD2	1.74809	0.00206503
GEMIN6	0.819558	0.00208818
SNTB2	1.22699	0.00211874
RPL23AP82	0.807222	0.0021188
GPR173	0.678405	0.00213234
C11orf68	4.3779	0.0021375
NEK8	1.5507	0.00213904
GRK3	1.55645	0.0021415
SLC41A2	1.30555	0.00214442
DLX2	1.7284	0.00216555
ADCK2	1.31172	0.00216567
LOC101927751	0.619767	0.00216903
MPLKIP	0.796089	0.00217506
TMEM253	1.65978	0.00217627
ZNRF2P2	4.96804	0.00217634
TAMM41	1.25796	0.00218211
ARPC4-TTLL3	0.00785697	0.00218383
VGF	1.83239	0.00219869
EPB41L5	1.44457	0.00220252
C5AR1	16.1581	0.00222998
TIE1	0.668715	0.00226308
PHB	0.809466	0.00226392
BTG2	1.5706	0.00227028
RND3	0.198689	0.00228931
CCNG2	0.79896	0.00229068
GBP2	0.573191	0.0022912
FUOM	0.603393	0.00229827
AP1M2	0.46839	0.00230733
TOR1AIP2	0.817509	0.00231542
PER3	0.576662	0.0023178
ALPK3	1.71865	0.0023218
DACT1	54.0951	0.00232532
TLDC2	0.142709	0.00232755
KLHL11	1.35709	0.00233076
SLC12A4	1.25633	0.00233131
MNX1	0.659303	0.00233545
DEPDC1-AS1	49.1959	0.00235302
SLF2	1.30506	0.00235476
ADAMTS3	1.64738	0.00235755
MPST	0.71999	0.00237189
NXF1	1.23728	0.00237799
COBLL1	1.52982	0.00238913
TNFRSF25	0.474232	0.0023989
MOSPD3	0.463121	0.00240146
PRR36	0.457813	0.00240757
DNAAF4-CCPG1	3680.82	0.00242919
TSPAN10	0.386851	0.00243255
SMARCAL1	0.826515	0.00244373
C20orf204	1.95731	0.00245017
PCDHGA10	4.46789	0.00245803
PRKACB	1.41252	0.00247967
ST13P4	0.759706	0.0025157
LOC389765	1.54921	0.00251643
LRP3	0.736067	0.00251931
MCM9	1.3317	0.00252524
GRAMD1A	0.816268	0.00253544
WASL	1.20324	0.00254277
RSPRY1	1.24069	0.00255473
RABIF	1.49142	0.00256349
C20orf27	0.609659	0.0025681
BCAM	0.722299	0.00257448
AAAS	0.821872	0.00257668
ZNF862	1.50705	0.00258591
ENSA	1.2936	0.0026053
ZNF704	50.0264	0.00261908
TARS3	1.23031	0.00262231
ANAPC16	1.27753	0.00264088
BEAN1	50.3453	0.0026458
ABHD15	1.52855	0.00266169
SIGMAR1	0.708582	0.00266235
FAM174A	1.23643	0.00266484
ABHD16A	1.21025	0.00267796
CYB561	0.436007	0.00268575
G3BP2	1.35503	0.00268738
INKA2	1.91425	0.00271484
MMP24OS	0.65277	0.00272079
ERP44	1.21537	0.00274924
PCYOX1L	1.41414	0.00279321
GRPEL2	1.23438	0.002828
PPP1R13B	1.32617	0.00284388
KIF21B	1.44932	0.00285776
FBXO41	0.75805	0.00286199
ADCY1	1.26857	0.00286492
LOC730098	1.67699	0.00287288
KBTBD13	21.7325	0.002882
MED31	0.766574	0.0028827
ABTB2	1.55568	0.00289269
UCP2	0.545568	0.00289968
NABP1	0.827468	0.00292296
SLC25A29	1.31443	0.00292941
BATF3	1.3127	0.00293624
PRKAB2	1.46802	0.00295131
DCLRE1A	1.46834	0.00295179
KLF3	0.795767	0.00295181
ACACA	0.773814	0.00296441
CHURC1	1.24808	0.00298288
RUSC1-AS1	0.659191	0.00299356
DLEU1	1.35161	0.00299859
ELOVL4	1.3977	0.00299874
PTPN4	1.37585	0.00300962
H2BC4	2.59439	0.00301255
ZNF805	0.732197	0.00302078
ZNF724	1.23518	0.00303362
EFCAB6	15.8889	0.00305251
ARSB	1.4237	0.00305321
PHYKPL	0.683882	0.00307657
FAM167A	0.796236	0.00308032
CTNNBIP1	1.38734	0.00310294
PLCE1	1.33345	0.0031313
EML5	1.56936	0.00314403
SLC9A3	1.66226	0.00314589
LARS2	0.709149	0.00315545
FOXCUT	54.7968	0.003167
ARL5A	1.71652	0.00316709
TRIM36	1.3707	0.00316893
PLOD3	0.82751	0.00317629
ATG10	1.55275	0.00317891
PYGO1	1.30995	0.00319745
ABCG2	1.96845	0.00321697
ZNF620	1.50866	0.00322409
ERN1	1.29325	0.0032382
DDTL	0.533539	0.00324319
ATP6AP2	1.28915	0.00325159
CDK20	0.408424	0.00325752
COL4A1	1.25373	0.00327872
ZBTB5	1.20583	0.00329115
STARD7-AS1	1.48866	0.00330068
C4orf47	0.662771	0.00336004
ACOT1	0.784291	0.00337524
ST8SIA1	0.0222329	0.0033798
RXYLT1	1.29785	0.00339033
TMEM214	0.726102	0.00339178
COL5A1	0.810714	0.00339554
TMEM44	0.781587	0.00341264
CNPY4	0.821916	0.00343222
BCKDK	0.674907	0.00343402
DVL2	0.796895	0.00343684
ERCC1	0.667865	0.00344997
CISD2	1.23621	0.00346102
IL12A-AS1	0.0220729	0.00349626
TRPM2	0.631413	0.00349761
SLC25A33	1.50719	0.00350256
RO60	1.20176	0.00350466
NEURL1	49.5151	0.00350752
DGKD	1.35421	0.00352342
RABAC1	0.781665	0.0035403
CDH24	1.58541	0.00354723
PHF7	1.36624	0.00354938
MOSMO	1.29484	0.00355587
LINC02057	0.636791	0.00357648
ICA1	1.77503	0.00359924
C11orf54	0.723804	0.00363115
FASTKD5	1.22335	0.00363312
MICOS13	0.732848	0.00365614
LEF1	1.51081	0.00370636
H2AC13	2.37286	0.00370678
HPSE	2.03163	0.00371162
PTPRB	0.712018	0.00372723
LAMC3	0.536527	0.0037399
ZCCHC4	1.29218	0.00375494
SERPINB1	1.25062	0.00376955
MRPL54	0.734058	0.00377249
SCAND2P	1.62997	0.00379874
PLEKHG2	0.819611	0.00381305
PCNX4	0.820068	0.00384427
HSD17B7	0.657051	0.00385486
COMMD3	1.38351	0.00385865
PPP1CA	0.749867	0.0038758
PMM2	0.759477	0.00388163
LOC101928525	0.022684	0.00390695
[truncated: 998 more rows]
