# Supplementary material for: Integrating Epigenetics, Proteomics, and Metabolomics to Reveal the Involvement of Wnt/β-Catenin Signaling Pathway in Oridonin-Induced Reproductive Toxicity
Source: Toxics. 2024 May 7;12(5):339. doi: 10.3390/toxics12050339 (PMC11126149; doi:10.3390/toxics12050339)
Supplement: Supplementary file 1 [file toxics-12-00339-s001.zip › toxics-2958185-supplementary/Supplementary File/Table S4.xlsx]

## Sheet: sheet1
Table S4. 62 DEPs were obtained after treating with 25 μM oridonin for 24 h in HTR-8/SVneo cells
Gene Symbol	Fold change	FDR
SLC7A11	1.95043	0.0285159
TECPR2	1.41804	0.0170764
AFF1	1.39693	0.0040773
CALCOCO2	1.33528	0.000770515
HSPA2	1.32643	0.0125433
RABEPK	1.31934	0.013759
SPATA21	1.2944	0.0386074
GID4	1.28392	0.00518791
ZNF134	1.28333	0.00597406
HSPA1B	1.27797	0.000862749
ANXA8	1.27716	0.00321617
RALBP1	1.2566	0.00120953
KIF9	1.24972	0.0408276
ASB6	1.23987	0.0131627
ADCK5	1.23936	0.0328125
UQCC6	1.23714	0.00127088
TEX14	1.23391	0.0235277
SLC24A5	1.22789	0.00479933
DERL2	1.22645	0.0439791
DNAJC16	1.2242	0.0432857
THTPA	1.21976	0.0131115
LRRC2	1.21976	0.0398292
ODC1	1.21119	0.0455614
MGAT1	1.21097	0.0286517
HLA-H	1.2107	0.00824689
TATDN3	1.20604	0.0180185
SH3KBP1	0.831837	0.00262329
PRNP	0.828671	0.0139155
MVP	0.823487	0.0313352
DKK1	0.821676	0.0121481
PGK2	0.821643	0.0297446
LOXL2	0.820167	0.00391326
CD99	0.819323	0.00629498
PTMA	0.818992	0.0178592
VPS8	0.818694	0.0461277
MFSD5	0.818033	0.0282053
AURKAIP1	0.817703	0.0271271
TDP1	0.817521	0.0294583
TMSB4X	0.816679	0.0350747
BACH1	0.815723	0.00406147
STARD4	0.813747	0.00159574
CSTB	0.811447	0.00501647
SSNA1	0.810282	0.0166181
KHDRBS3	0.805887	0.0159254
SUMO3	0.801008	0.0208275
OSBPL6	0.799388	0.0480205
FDPS	0.799208	0.00112046
ACTR1B	0.798561	0.0257689
HMGCR	0.791973	0.00263631
UQCC4	0.791973	0.0384592
MBOAT2	0.787808	0.027061
FBXO4	0.780627	0.0290839
AGFG2	0.779181	0.0193577
CDC42EP4	0.768347	0.013696
LRCH3	0.76692	0.00206437
CCDC50	0.76012	0.00754365
RABGEF1	0.74568	0.0291273
IMUP	0.742464	0.00766179
VMP1	0.73353	0.00743653
NDUFB1	0.72677	0.012501
ZMYM1	0.712622	0.00162417
HMGCS1	0.691306	0.00140395
