# Supplementary material for: Integrating Epigenetics, Proteomics, and Metabolomics to Reveal the Involvement of Wnt/β-Catenin Signaling Pathway in Oridonin-Induced Reproductive Toxicity
Source: Toxics. 2024 May 7;12(5):339. doi: 10.3390/toxics12050339 (PMC11126149; doi:10.3390/toxics12050339)
Supplement: Supplementary file 1 [file toxics-12-00339-s001.zip › toxics-2958185-supplementary/Supplementary File/Table S5.xlsx]

## Sheet: Sheet1
Table S5. 476 DEMs were obtained after treating with 25 μM oridonin for 24 h in HTR-8/SVneo cells
Index	Compounds	VIP	p value	Type
MW0053509	(1R,5S,8S,9S)-5-hydroxy-11-methyl-6-methylidene-12-oxo-13-oxapentacyclo[9.3.3.15,8.01,10.02,8]octadecane-9-carboxylic acid	1.93	0.000457	up
MW0156802	Ser-Ile-Phe	1.92	0.000277	up
MW0016356	Canrenone	1.92	0.00228	up
MW0150045	Glu-Leu	1.91	0.000231	up
MW0147502	Cinncassiol C2	1.91	0.000276	up
MW0106932	Glu-Val	1.89	0.000249	up
MW0141992	2,3-bis-O-(geranylgeranyl)-sn-glycerol 1-phosphate	1.89	0.00395	up
MW0158578	Tyr-Phe-Thr-Lys	1.89	0.00213	down
MW0123028	Bendamustine hydrochloride	1.89	0.000247	up
MW0145782	Asn-Ile-Arg-Asp	1.89	7.22e-06	down
MW0103633	Nicotinate mononucleotide	1.89	3.26e-06	up
MW0103557	Flavin adenine dinucleotide	1.89	0.00122	down
MW0122842	Amlodipine	1.88	0.000413	up
MW0158467	Tyr-Glu-Val-Lys	1.87	0.00161	down
MW0126337	Pyridoxamine phosphate	1.87	0.00289	up
MW0126258	Propyl pyrazole triol	1.87	0.000914	up
MW0054414	L-Palmitoylcarnitine	1.86	0.00924	down
MW0143147	4-(3,5-Diphenylcyclohexyl)phenol	1.86	0.00247	up
MW0122512	7-methyl-2-morpholino-9-(1-(phenylamino)ethyl)-4H-pyrido[1,2-a]pyrimidin-4-one	1.86	0.000339	up
MW0006517	CAY10448	1.86	0.00264	up
MW0145978	Asparagylhistidine	1.86	0.000933	up
MW0109643	Ser-Val-Arg	1.86	1.67e-05	down
MW0154242	2-(Acetylamino)-3-O-[(1r)-1-Carboxyethyl]-2-Deoxy-1-O-Phosphono-Alpha-D-Glucopyranose	1.85	7.19e-05	up
MW0142752	3-[(2-Chlorobenzylidene)amino]-6H-dibenzo[b,d]pyran-6-one	1.85	7.88e-06	up
MW0156712	Ser-Gln-Leu-Lys	1.85	0.02	up
MW0109026	Oxiglutatione	1.85	0.000707	up
MEDL00377	Glu-Phe	1.84	0.000353	up
MW0014077	3-Hydroxy-8'-apo-epsilon-caroten-8'-al	1.84	0.000389	down
MW0123155	Brazilin	1.84	0.0059	up
MW0169172	Flubendazole	1.84	0.000103	up
MW0123887	Ethenodeoxyadenosine	1.84	0.000295	up
MW0003999	3-Formylsalicylic acid	1.84	0.000153	down
MW0004036	Isovanillic acid	1.84	4.4e-05	up
MW0105036	3-Hydroxybutyric acid	1.84	0.000167	up
MEDL01909	1,7-Bis(4-hydroxyphenyl)-3-heptanone	1.84	0.00204	up
MW0108751	N-docosahexaenoyl phenylalanine	1.83	0.0042	down
MW0118570	2-Hexylbenzothiazole	1.82	6.48e-05	down
MW0114304	Maltose	1.82	0.000163	down
MW0060398	PE-NMe2(18:2(9Z,12Z)/18:3(9Z,12Z,15Z))	1.82	7.1e-05	up
MW0105885	Aspartylalanine	1.82	0.000234	up
MW0107437	Ile-Glu	1.81	0.000137	up
MW0139162	Antibiotic 205t3	1.81	0.000266	up
MW0138079	Epigallocatechin	1.81	0.000434	up
MW0009798	Sulfamethoxypyridazine	1.81	0.000146	up
MW0137154	8-[2-(3,4-dihydroxyphenyl)-3,7-dihydroxy-3,4-dihydro-2H-1-benzopyran-4-yl]-2-(4-hydroxy-3-methoxyphenyl)-3,4-dihydro-2H-1-benzopyran-3,5,7-triol	1.81	0.000206	up
MW0133087	3-Hydroxy-3',4'-dimethoxyflavone	1.81	7.19e-05	up
MW0106259	Cys-His-Lys	1.81	0.00187	up
MEDN1133	Butanone acid	1.8	0.00063	up
MEDN1562	Monobutyl phthalate	1.8	0.000463	down
MW0158703	TyrMe-HoPhe-OH	1.8	0.000193	up
MW0154272	Nap-Gly-OH	1.79	0.00136	up
MW0169587	Oleandrin	1.79	0.00014	down
MW0145372	Arg-His-Gln-Arg	1.79	0.000101	down
MW0149669	Gln-Gln-Ile	1.79	0.00238	down
MW0155422	Phe4Cl-Asp-OH	1.79	0.000857	down
MW0158719	Tyr-Nap-OH	1.79	0.00013	up
MW0055067	Mifepristone	1.79	7.68e-05	down
MW0109102	Phe-Gln	1.78	0.00327	up
MW0153149	Lys-Thr-Glu-Lys-Ala	1.78	0.000136	down
MEDP1398	Carnitine C16:1	1.78	0.000152	down
MW0148309	D-Erythrulose 4-phosphate	1.78	0.00043	down
MW0014018	3-Demethylubiquinol-10	1.77	0.000456	up
MW0148467	3,3'-(6,6'-Dihydroxy-5,5'-dimethoxy[1,1'-biphenyl]-3,3'-diyl)di(prop-2-enoic acid)	1.77	0.000395	down
MW0162262	2-[[(1R,2S,3R,4R)-4-acetamido-2-hydroxy-6,8-dioxabicyclo[3.2.1]octan-3-yl]oxy]propanoic acid	1.77	0.000273	up
MW0158490	Tyr-His-Ser-Asp	1.77	0.00117	up
MW0126069	Pentostatin	1.77	0.0119	up
MEDP1122	MG(16:0/0:0/0:0)	1.77	0.000702	down
MW0168988	cyanidin 3-O-rutinoside betaine	1.76	0.00424	up
MW0126097	Phenol red	1.76	0.000469	down
MW0053757	Glycolithocholic acid	1.76	0.000336	down
MW0118288	2-amino-N-cyclopentyl-1-(3-methoxypropyl)-1H-pyrrolo[2,3-b]quinoxaline-3-carboxamide	1.76	0.00173	up
MW0108781	N-Formylmethionine	1.76	0.00118	down
MW0154728	Oleic Acid-biotin	1.75	0.000452	up
MW0193979	4-Thia-1-azabicyclo[3.2.0]heptane-2-carboxylic acid, 6-[[(2R)-2-amino-2-(4-hydroxyphenyl)acetyl]amino]-3,3-dimethyl-7-oxo-, (2S,5R,6R)-	1.75	0.000342	down
MW0148605	12-Deoxy-phorbol-13-alpha-methylbutyrate-20-acetate	1.75	0.000183	up
MW0116050	(R)-Lisofylline	1.75	0.00103	down
MW0153842	Methyllycaconitine Perchlorate, Delphinium sp.	1.75	0.00831	down
MW0153022	Lys-Ile-Val-Lys	1.75	0.000716	down
MW0193946	L-Tryptophan	1.75	0.000278	up
MW0114318	Atrinositol	1.75	0.000271	up
MW0168003	GDP-L-fucose	1.75	0.00988	up
MW0005966	Acitretin	1.75	0.0114	up
MW0000119	(10S,13S,16S,1R,9R,14R,18R)-13-ethyl-8-methyl-8,15-diazahexacyclo[14.2.1.0<1,9 >.0<2,7>.0<10,15>.0<12,17>]nonadeca-2,4,6-triene-14,18-diol	1.74	0.00114	down
MW0151357	Ile-Asn-Val-Asp	1.74	0.00319	down
MEDN0115	Chenodeoxycholic acid	1.74	0.000473	down
MW0000334	Ecgonine methyl ester	1.74	0.00033	down
MW0009665	Retigabine	1.74	0.000365	up
FDATP00260	Adenine hydrochloride	1.74	0.000512	up
MW0145987	L-Asparaginyl-L-lysine	1.74	0.00202	up
FDATN00416	Dinoprostone	1.74	0.000242	down
MW0011905	1,2-Dioleoyl-sn-glycero-3-phosphoethanolamine	1.73	0.00121	up
MW0159058	Val-Leu-Asp-Phe-Glu	1.73	0.0003	down
MW0056906	1-Palmitoyl-2-docosahexaenoyl-sn-glycero-3-phosphocholine	1.73	0.021	up
MW0009779	Sulfabenzamide	1.73	0.000397	up
MW0114388	Embelin	1.73	0.00068	up
MW0111314	Thioetheramide PC	1.73	2.09e-06	up
MW0011927	1,2-Distearoyl-sn-glycero-3-phosphocholine	1.73	0.000975	down
MW0126947	Vidarabine	1.73	0.00348	up
MW0155222	Phe-Ile-Asp-Leu-Asn	1.73	0.000371	down
MW0138954	Methyl cinnamate	1.72	0.000758	down
MW0008601	N-[(2R)-2,3-dihydroxypropoxy]-3,4-difluoro-2-[(2-fluoro-4-iodophenyl)amino]benzamide	1.72	0.000918	down
MW0142004	6-Hydroxy-5,7-dimethoxy-2-(4-methoxyphenyl)-2,3-dihydro-4H-chromen-4-one	1.72	0.000339	down
MW0113719	6-{4-[(1E)-3-[(6-{[3,4-dihydroxy-2,5-bis(hydroxymethyl)oxolan-2-yl]oxy}-3,4,5-trihydroxyoxan-2-yl)methoxy]-3-oxoprop-1-en-1-yl]-2-hydroxyphenoxy}-3,4,5-trihydroxyoxane-2-carboxylic acid	1.72	0.0141	up
MW0152324	Leu-Glu-Lys-Glu	1.72	0.00262	up
MW0152952	Lys-Glu-Asp	1.72	0.00104	up
MW0006368	Bis(2-ethylhexyl) phthalate	1.72	0.0056	down
MW0156659	Ser-Asn-Gln-Asp	1.71	0.00851	up
MW0152780	Selenocysteine	1.71	0.00217	up
MW0105421	Acetylglycine	1.71	0.00253	up
MW0146523	Bacteriohopanetetrol-acetylglucosamine	1.71	9.15e-05	up
MW0013917	3-alpha,20-alpha-Dihydroxy-5-beta-pregnane 3-glucuronide	1.71	0.00751	down
MEDL00401	Confertifoline	1.71	0.00396	up
MW0153176	Lys-Tyr-Gln-Glu-Ala	1.71	0.00764	down
MW0169515	2-Acetamido-2-Deoxy-D-Mannopyranose	1.71	0.00123	up
FDATP00838	Benzethonium chloride	1.7	0.000878	down
MW0004918	2-Dodecylbenzenesulfonic acid	1.7	0.0177	up
MW0145971	Asparagylaspartic acid	1.7	0.0013	down
MW0054571	LPE(0:0/18:0)	1.7	0.0432	down
ZINC73032	3-(3,4,5-Trimethoxyphenyl)propanoic acid	1.69	0.0161	up
MW0126079	Perphenazine	1.69	0.0099	up
MW0155439	Phe-Abu-OH	1.69	0.0075	up
MW0138144	Farnesiferol A	1.69	0.00718	up
MW0194307	9alpha,11alpha,15R-Trihydroxy-17-phenyl-18,19,20-trinor-prost-5Z-en-1-oic acid, isopropyl ester	1.69	0.000652	down
MW0115384	trans-1,2-Dihydrobenzene-1,2-diol	1.69	0.00199	down
MW0154399	Neu5Ac2-3[GalNAc1-4]Gal1-4GlcSp	1.69	0.000961	down
MW0149996	Glu-Glu-Met-Ile-Ala	1.69	0.00751	up
MW0061675	Dipalmitoyl phosphatidylinositol	1.69	0.000284	down
MW0108473	N-(N-(3-carboxyoxirane-2-carbonyl)leucyl)isoamylamine	1.68	0.0133	up
MW0005028	4-Hydroxy-2,2',4',6'-tetrachlorobiphenyl	1.68	0.00102	down
MW0012955	1-Palmitoyl-2-arachidonoyl-sn-glycero-3-phosphoglycerol	1.68	0.00148	down
MW0006223	Methoxybenzene-sulfonamide	1.68	0.00105	up
MW0107116	Glycine	1.67	0.00231	up
MW0142235	2-Amino-6-methoxypurine	1.67	0.00237	up
MW0124277	Gymnodimine	1.67	0.0222	up
MW0141012	1-(2-Hydroxy-3,4,5,6-tetramethoxyphenyl)-3-(2,3,4,6-tetramethoxyphenyl)-2-propen-1-one	1.67	0.000432	down
MW0013989	3b-Hydroxy-5-cholenoic acid	1.67	0.000178	up
MW0147927	cyclo(dehydrophenylalanyl-L-leucyl)	1.67	0.00118	down
MW0115371	Tolmetin	1.66	0.00526	up
MEDP1292	3'-Dephosphocoenzyme A	1.66	0.00169	up
MW0048957	Clobetasone butyrate	1.66	0.0288	up
MW0052482	(4R,5S,15R)-15-[(2S,3R,4R)-3,4-dihydroxy-6-methyl-5-methylideneheptan-2-yl]-4,5-dihydroxy-2,16-dimethyl-9-oxatetracyclo[9.7.0.02,7.012,16]octadecan-8-one	1.66	0.00143	down
MW0194169	9-((2R,3R,4S,5R)-3,4-Dihydroxy-5-(hydroxymethyl)tetrahydrofuran-2-yl)-7-methyl-2,6-dioxo-2,3,6,9-tetrahydro-1H-purin-7-ium	1.66	0.0027	up
MW0136999	7-hydroxy-3-(2-methoxyphenyl)-4H-chromen-4-one	1.66	0.00278	up
MW0142365	2-Hydroxy-2H-benzo[h]chromene-2-carboxylate	1.66	0.00798	up
MW0106972	Glu-Met	1.66	0.00274	up
MW0156401	Rifamycin W	1.66	0.0335	up
MW0125460	N-(benzenesulfonyl)-2-[4-(4,9-diethoxy-3-oxo-1H-benzo[f]isoindol-2-yl)phenyl]acetamide	1.66	0.0138	up
MW0160208	Norcraugsodine	1.65	0.0066	up
MEDL02338	3-p-Coumaroylquinic acid	1.65	0.0133	up
MEDL02767	Palmitoylethanolamide	1.65	0.000523	down
MEDN0766	11-deoxy PGE1	1.65	0.00266	down
MW0158456	Tyr-Glu-Gln-Asp	1.65	0.0177	down
MEDN0230	Lactulose	1.65	0.00142	down
MW0154755	O-phospho-D-serine	1.65	0.00168	up
MW0052998	gamma-Linolenic Acid	1.65	0.00222	down
MW0169549	Niacinamide	1.65	0.00388	down
MW0148295	2-Deoxy-D-ribose	1.65	0.00199	up
MW0159839	Cytarabine	1.65	0.000964	up
MW0148485	Isorescinnamine, dihydro-	1.65	0.00923	down
MW0111280	Selexipag	1.64	0.0018	up
MW0015809	3-(2-Oxopropyl)-5-[6,7,11-trihydroxy-11-[5-(1-hydroxytridecyl)oxolan-2-yl]undecyl]oxolan-2-one	1.64	0.00212	up
MW0114114	Colupone	1.64	0.00196	down
MW0144360	Phosphoadenosine phosphosulfate	1.64	0.00819	up
MEDN1252	LPI(16:1)	1.64	0.00278	down
MW0139330	Phellamurin	1.64	0.00117	up
MEDN0109	Hyodeoxycholic acid	1.64	0.00169	down
MW0141524	(20S)-Cholesta-5-ene-3beta,17,20-triol	1.63	0.00287	down
MW0154297	Nap-Tyr-OH	1.63	0.0166	down
MW0142189	26-Hydroxy-24-epi-brassinolide	1.63	0.0072	up
MEDL01942	Dibutyl phthalate	1.63	0.00857	down
MEDP1333	LPC(0:0/20:4)	1.63	0.00327	up
MW0105002	(2R)-3-(5-acetamido-2-hydroxyphenyl)sulfanyl-2-azaniumylpropanoate	1.63	0.00676	up
MW0113273	Melibiose	1.63	0.000958	down
MW0141154	1,3-Di-(octadec-9Z-enoyl)-1-cyano-2-methylene-propane-1,3-diol	1.63	0.00497	up
FDATN00199	p-Toluenesulfonic acid	1.62	0.007	up
MW0149665	Gln-Gln-Gln-Glu-Gln	1.62	0.0202	down
MW0137496	(E)-3-(2-chloro-4-((3-(2,6-dichlorophenyl)-5-isopropylisoxazol-4-yl)methoxy)styryl)benzoic acid	1.62	0.00644	up
MW0015652	All-trans-decaprenyl diphosphate	1.62	0.046	up
MW0150743	Hemibrevetoxin B	1.61	0.00876	down
MW0159349	Vidarabine monohydrate	1.61	0.00722	up
MW0152777	L-Rhamnono-1,4-lactone	1.61	0.0208	up
MW0103045	Ursocholic acid	1.61	0.00359	down
MW0006831	Diflunisal	1.61	0.00166	down
MW0157621	Thr-Glu-Arg-Glu	1.6	0.0121	up
MW0053831	Hecogenin	1.6	0.00606	down
MW0014806	5-Methoxyindoleacetate	1.6	0.00325	up
MW0158619	Tyr-Thr-Asp	1.6	0.0272	up
MW0144774	Ala-Tyr-Glu-Asp	1.6	0.0069	up
MW0061077	Persenone B	1.6	0.0054	down
MW0141239	11(12)-EET-d11	1.6	0.00272	down
MW0122088	6-Chloro-7-{[2-(morpholin-4-yl)ethyl]amino}quinoline-5,8-dione	1.6	0.002	down
MW0049053	beta-D-gentiobiosyl crocetin	1.6	0.00523	down
MW0004531	4-[[4-(4-Chlorophenyl)-2-thiazolyl]amino]phenol	1.6	0.0246	up
MW0053985	Hydroxyisocaproic acid	1.6	0.00762	up
MW0126805	Thymine	1.59	0.00659	up
MW0127047	Gamma-Caprolactone	1.59	0.00816	up
MW0144895	Allopurinol riboside	1.59	0.00586	up
MW0155300	Phe-Phe-Glu	1.59	0.00753	up
MEDN0683	2-Naphthol	1.59	0.00972	up
MW0169988	Uracil	1.59	0.00489	up
MW0063246	Pyrrolidino PAF C-16	1.59	0.00696	up
MW0122248	6-Methyl-2-(p-tolylamino)-4H-benzo[d][1,3]oxazin-4-one	1.59	0.0043	up
MW0055235	Poly-N-acetyllactosamine	1.59	0.00139	up
MW0013432	2-Decaprenyl-5-hydroxy-6-methoxy-3-methyl-1,4-benzoquinone	1.59	0.0253	up
MW0112869	Prenol	1.59	0.0085	up
MW0103600	Inosinic acid	1.58	0.0139	up
MW0158882	Val-Ala-Trp	1.58	0.00265	down
MW0168533	(7E)-28-hydroxy-17-[4-hydroxy-5-(2-methoxy-6-methylbenzoyl)oxy-6-methyloxan-2-yl]oxy-3,22-dimethyl-23,26-dioxo-24,27-dioxapentacyclo[23.2.1.01,6.013,22.016,21]octacosa-4,7,14,25(28)-tetraene-4-carboxylic acid	1.58	0.0046	up
MW0057922	1-(1Z-octadecenyl)-2-(9Z-octadecenoyl)-sn-glycero-3-phosphocholine	1.58	0.0317	up
MW0138237	Geldanamycin	1.58	0.00141	up
MW0011852	1,2-Didecanoyl-sn-glycero-3-phosphocholine	1.58	0.00543	up
MW0117285	Tert-butyl 4-((3-(pyridin-4-yl)-1,2,4-oxadiazol-5-yl)methoxy)piperidine-1-carboxylate	1.58	0.00327	down
MW0049807	1-Palmitoyl-2-oleoyl-sn-glycerol	1.57	0.0197	down
MW0109073	isovaleryl-Val-Val-Sta(3xi,4xi)-Ala-Sta(3xi,4xi)-OH	1.57	0.00667	down
MW0004457	4,4'-Sulfonyldiphenol	1.57	0.0169	up
MEDP0882	Thiamine-Monophosphate	1.57	0.00489	up
MW0157230	Streptamine phosphate	1.57	0.0289	up
MW0015712	alpha-Muricholic acid	1.57	0.007	down
MW0126763	thiamin-PPi	1.56	0.00263	up
MEDP0125	Choline	1.56	0.0186	up
MW0114510	Gastrodin	1.56	0.0073	up
MW0054584	LPE(0:0/20:4)	1.56	0.00725	up
MW0157377	Teleocidin B-1	1.55	0.00513	down
MW0054372	3-[(9E,12E)-octadeca-9,12-dienoyloxy]-4-(trimethylazaniumyl)butanoate	1.55	0.0147	down
MW0015534	Acetyl coenzyme A	1.55	0.00657	up
MW0142831	3beta-Cyclopentyl-5alpha-androstan-17beta-ol	1.55	0.00949	down
MEDP0176	Thymidine	1.55	0.00921	up
MW0169873	Spirilloxanthin	1.55	0.01	down
MW0147519	cis-Cyclohexa-3,5-diene-1,2-diol	1.55	0.00692	up
MW0103626	Nicotinamide-Adenine-Dinucleotide	1.55	0.0138	up
MW0106353	Dacarbazine	1.55	0.00727	up
MW0103346	2'-Deoxyguanosine-5'-diphosphate	1.55	0.0203	up
MW0013612	1-Palmitoyl-2-glutaryl-sn-glycero-3-phosphocholine	1.55	0.0136	down
MW0014136	3-Hydroxyvalproic acid	1.55	0.00805	up
MW0106028	beta-Alanyl-L-lysine	1.54	0.00358	down
MW0126293	Pyrazinamide	1.54	0.00928	down
MW0054908	Methyl oleate	1.54	0.0323	up
MEDL00853	Oxfenicine	1.54	0.0159	up
FDATP01419	Fosfosal	1.54	0.0171	up
MW0149766	Gln-Met-Gly	1.54	0.0112	up
MW0103508	Cyclic AMP	1.54	0.0133	up
MW0146861	Brevetoxin A	1.54	0.0333	down
MW0156339	Reactive Black 5	1.54	0.0179	up
MW0054219	Kojibiose	1.54	0.00511	down
MW0014105	3-Hydroxynonyl acetate	1.53	0.0074	down
MW0056729	Isomaltulose	1.53	0.00938	down
MW0142289	2-cis,6-trans-Farnesyl diphosphate	1.53	0.00663	up
MW0168692	Adenosine	1.53	0.0131	up
MW0054524	LPC(16:0/0:0)	1.53	0.0147	down
MW0155032	PG(16:0/18:1(9Z))[U]	1.53	0.00676	up
MW0144920	alpha,beta-Dihydroxyethyl-ThDP	1.53	0.00325	down
MW0105438	Adenine	1.52	0.00994	up
MW0152703	Linoleic Acid-biotin	1.52	0.0096	down
MW0102823	Tomatidine	1.52	0.0476	down
MEDL02295	Hordenine	1.52	0.0117	up
MW0010030	Ethamivan	1.52	0.00665	up
MW0062123	Polyoxyethylene dioleate	1.52	0.00334	down
MW0150835	His-Arg-Leu-Leu-Leu	1.52	0.0271	down
MW0159212	Val-Tyr-Gln-His-Val	1.52	0.00265	down
MEDL02578	Cinnamtannin D1	1.52	0.00557	up
MW0114353	D-ribofuranose 5-phosphate	1.52	0.00339	down
MW0054332	Levomepromazine	1.52	0.000712	up
MW0151054	His-Phe-Tyr-Asp	1.52	0.00751	down
MW0139584	Rifabutin	1.51	0.0105	down
MEDP2114	2-Amino-5-methyl-4-phenylthiazole	1.51	0.0188	up
MW0158094	Trp-Arg-Asp	1.51	0.0142	up
MW0169991	Uridine	1.51	0.00643	up
MW0015942	Asiatic acid	1.51	0.0275	down
MW0106024	(2S)-2-[[(2R,3R)-3-azaniumyl-2-hydroxy-4-phenylbutanoyl]amino]-4-methylpentanoate	1.51	0.0127	up
MW0011790	1-(1Z-octadecenyl)-2-(4Z,7Z,10Z,13Z,16Z,19Z-docosahexaenoyl)-sn-glycero-3-phosphocholine	1.51	0.00249	up
FDATN01259	Roquinimex	1.51	0.0126	up
MW0105040	3-Hydroxydodecanoic acid	1.51	0.0165	down
MW0054069	Isodeoxycholic acid	1.5	0.0262	down
MW0017091	Cholic acid	1.5	0.0134	down
MW0194185	3-Azaniumyl-4-[(1-methoxy-1-oxo-3-phenylpropan-2-yl)amino]-4-oxobutanoate	1.5	0.00283	up
MW0151118	His-Trp-Trp	1.5	0.0162	up
MW0149379	Gal1-3[Fuc1-4]GlcNAc1-3Gal1-4GlcNAcSp	1.5	0.0285	up
MW0146296	Asp-Tyr-Asn-Leu-Leu	1.5	0.00742	down
MW0015915	[(2R,4S,4aR,7aS,7bR)-4-hydroxy-3-(hydroxymethyl)-6,6,7b-trimethyl-2,4,4a,5,7,7a-hexahydro-1H-cyclobuta[e]inden-2-yl] 3-chloro-6-hydroxy-4-methoxy-2-methylbenzoate	1.5	0.0143	down
MW0148597	Disinomenine	1.5	0.0113	down
MW0050103	1,2-Dioleoyl-sn-glycerol	1.5	0.0298	down
MW0114459	Fenbufen	1.5	0.0294	up
MW0157229	Streptamine 4-phosphate	1.5	0.0119	up
MW0015258	9,10-Epoxystearic acid	1.49	0.0302	up
MW0113863	2'-Adenylic acid	1.49	0.0299	up
MW0055127	Mosinone A	1.49	0.00869	down
MW0062133	Polyporusterone F	1.49	0.0445	up
MW0110038	TRIPHENYL PHOSPHATE	1.49	0.00699	down
MW0016123	3-Hydroxyisovaleric acid	1.49	0.00589	up
MW0105037	3-Hydroxydecanoic acid	1.49	0.016	down
MW0153659	Met-Ser-Gly	1.48	0.0267	up
MW0154314	NBD-Stearoyl-2-Arachidonoyl-sn-glycerol	1.48	0.00467	down
MW0062193	propionyl-CoA	1.48	0.0101	up
MW0126996	Zaltoprofen	1.48	0.0403	up
MW0105212	4-Guanidinobutyric acid	1.48	0.0112	up
MW0139814	Taspine	1.48	0.0176	up
MW0138748	4-[(4Z,8Z)-15-hydroxy-5,10-dimethyl-3-oxo-2,14-dioxabicyclo[11.3.1]heptadeca-4,8-dien-15-yl]-1,3-thiazolidin-2-one	1.48	0.012	up
MW0144003	7-Xylosyl-10-deacetyltaxol	1.48	0.039	up
MW0001284	1,2-Dibenzoylbenzene	1.48	0.00899	up
MEDP0384	Isoxanthopterin	1.48	0.0398	up
MW0117496	2-(2-Thienyl)furan	1.48	0.00912	up
MW0106392	D-Glutamic acid	1.48	0.0157	up
MW0159029	Val-His-Phe-Glu	1.48	0.0196	down
MW0103471	ADP-ribose	1.47	0.0146	down
MW0149468	Ganoderic acid H	1.47	0.0109	down
MW0137746	Coumarin Suberoylanilide Hydroxamic Acid	1.47	0.0163	up
MW0017131	11,14-Eicosadienoic acid	1.47	0.0358	down
MW0013396	PE(18:0/20:4(5Z,8Z,11Z,14Z))	1.47	0.0449	up
MW0011071	(R)-2,3-Dihydroxy-3-methylvalerate	1.47	0.00172	up
MEDP0843	Ethyl 2-methylpropanoate	1.47	0.019	up
MW0114536	Glucoerucin	1.47	0.0148	up
MW0123891	Ethionamide	1.47	0.0103	up
MW0143687	5-Oxoavermectin''1b'' aglycone	1.47	0.00855	up
MW0055212	CerP(d18:1/24:0)	1.47	0.0478	up
MW0159225	Val-Tyr-Pro-Glu-Leu	1.46	0.0093	down
MW0140759	7-Xylosyltaxol B	1.46	0.0204	up
MW0054643	Macrocarpal I	1.46	0.0164	down
MW0168638	5'-Deoxyadenosine	1.46	0.032	up
MW0143593	5-dehydro-4-deoxy-D-glucaric acid	1.46	0.008	down
MW0104774	2-Hydroxyethanesulfonic acid	1.46	0.0169	up
MW0131635	3,4,5-trihydroxy-6-(2-hydroxy-5-{3,5,7-trihydroxy-8-[3,5,7-trihydroxy-2-(3-hydroxyphenyl)-8-[3,4,5-trihydroxy-6-(hydroxymethyl)oxan-2-yl]-3,4-dihydro-2H-1-benzopyran-4-yl]-3,4-dihydro-2H-1-benzopyran-2-yl}phenoxy)oxane-2-carboxylic acid	1.46	0.0119	up
MW0153133	Lys-Ser-Leu-Ala-Met	1.46	0.0188	up
MW0138787	Licoricidin	1.46	0.0404	up
MW0011105	Zapa	1.46	0.00668	down
MW0127114	Tribufos	1.45	0.0386	up
MW0122332	Dihydroneopterin phosphate	1.45	0.0168	up
MW0015181	7-Hydroxycholesterol	1.45	0.0116	down
MW0014099	beta-Elemolic acid	1.45	0.0146	down
MW0006324	Octylcreoxyethoxyethyl dimethyl-benzyl ammonium chloide	1.45	0.0139	down
MW0124102	Fenazaquin	1.44	0.0131	down
MW0106076	3-(Methylthio)-2-butanone O-((methylamino)carbonyl)oxime	1.44	0.00649	up
MW0104668	2-Aminoethyl dihydrogen phosphate	1.44	0.0171	up
MW0140306	(2'S)-Deoxymyxol 2'-(2,4-di-O-methyl-alpha-L-fucoside)	1.44	0.0471	up
MW0063250	Quadrone	1.44	0.0326	up
MW0106168	Citric acid	1.44	0.027	up
MEDP1197	Hypotaurocyamine	1.44	0.0159	up
MW0014409	4a-Formyl-5a-cholesta-8-en-3b-ol	1.43	0.0297	up
MW0114365	Droperidol	1.43	0.0263	up
MW0003674	3,5-Dibromo-4-hydroxybenzoic acid	1.43	0.0313	down
MEDP1060	Hydroxyquinoline	1.43	0.016	up
MW0011495	(all-E)-6'-Apo-y-caroten-6'-al	1.42	0.0147	down
MEDP1334	LPC(20:4/0:0)	1.42	0.019	up
MW0155713	Premithramycin A3'	1.42	0.0138	down
MW0014082	{[(2R,3S,4R,5R)-5-(6-amino-9H-purin-9-yl)-4-hydroxy-2-({[hydroxy({hydroxy[3-hydroxy-3-({2-[(2-{[(3R)-3-hydroxybutanoyl]sulfanyl}ethyl)carbamoyl]ethyl}carbamoyl)-2,2-dimethylpropoxy]phosphoryl}oxy)phosphoryl]oxy}methyl)oxolan-3-yl]oxy}phosphonic acid	1.42	0.0198	up
MEDP2062	Phosphorylcholine	1.42	0.0184	up
MW0169520	Nadide	1.42	0.0155	up
MEDP1963	S-Methylglutathione	1.42	0.00835	down
MW0129939	1-O-Sinapoyl-beta-D-glucose	1.42	0.013	up
MW0103351	2'-Deoxyuridine	1.41	0.0204	up
MW0105006	1,3,4-Trihydroxy-5-oxocyclohexane-1-carboxylic acid	1.41	0.00686	down
MW0117575	4-Chloro-1H-indole-3-acetic acid	1.41	0.028	down
MW0009307	Oxycarboxin	1.41	0.026	up
MW0052525	Elemonic acid	1.41	0.0184	down
MW0142264	2-Caffeoylisocitrate	1.41	0.0131	down
MW0155755	Mikamycin B	1.41	0.0276	up
MW0017222	Citroxanthin	1.41	0.0234	down
MW0108001	Lys-Gly	1.4	0.0272	up
MW0055187	Myrsinone	1.4	0.0321	down
MW0000559	(2,3-Dihydroxy-4-methoxyphenyl)(phenyl)methanone	1.4	0.0225	up
MW0111487	D-Lactaldehyde	1.4	0.0474	up
MW0154943	Pavoninin-1	1.4	0.0437	down
MW0150223	Glu-Val-Tyr-Asp	1.4	0.0257	down
MW0137952	Diethylstilbestrol	1.4	0.000449	up
MW0063597	Sorbitan oleate	1.4	0.0232	down
MW0015924	Artemoin A	1.4	0.0201	down
MW0110882	Adrenoyl ethanolamide	1.4	0.0268	down
MW0055222	N-[(3a,5b,7b)-7-hydroxy-24-oxo-3-(sulfooxy)cholan-24-yl]-Glycine	1.4	0.0165	down
MW0007520	Losartan	1.4	0.0187	down
MW0123133	Bisindolylmaleimide IV	1.4	0.0355	up
MEDP1884	Prolyl-Histidine	1.4	0.0271	up
MW0154286	Nap-Ile-OH	1.39	0.0271	up
MW0012919	LPE(18:0/0:0)	1.39	0.00867	up
MW0153535	Met-Gln-His	1.39	0.0334	up
MEDN0335	Methylmalonic Acid	1.39	0.032	up
MW0006042	2-Hydroxy-6-pentadecylbenzoic acid	1.39	0.0487	down
MW0120038	4,5-Dihydro-2-methyl-3-thiophenethiol	1.39	0.0374	up
MW0155253	Phe-Leu-Leu-Val-Phe	1.39	0.0162	down
MW0143727	Citco	1.39	0.0169	down
MEDN0146	5-Hydroxymethyluracil	1.38	0.0206	up
MW0126644	Tenofovir	1.38	0.0253	up
MW0009286	2-Methylbenzoic acid	1.38	0.026	up
MW0010993	(2beta,3alpha,9alpha,24R)-Ergosta-7,22-diene-2,3,9-triol	1.38	0.0325	down
MW0117030	JWH 018 N-pentanoic acid metabolite	1.38	0.0186	up
MW0121803	6,6'-(1,2-phenylene)bis(1,3,5-triazine-2,4-diamine)	1.38	0.0363	up
MW0011292	(3xi,5Z)-1,5-Octadien-3-ol	1.38	0.0269	up
MW0159339	(2S,3S)-versiconal hemiacetal acetate	1.38	0.0262	down
MW0142980	3-Hydroxyethylbacteriochlorophyllide a	1.38	0.0231	up
MW0015819	19-Norkaurane-4alpha,16alpha,17-triol	1.37	0.0175	down
MW0147447	Epoxycholesterol	1.37	0.0286	down
MW0002028	Formylanthranilic acid	1.37	0.0337	up
MW0054949	Methylprednisolone hemisuccinate	1.37	0.0325	down
MW0006712	Darunavir	1.36	0.0402	up
FDATN01467	Potassium sorbate	1.36	0.0435	up
MW0056955	PC(18:0/18:2)	1.36	0.0408	up
MW0153708	Met-Tyr-Tyr	1.36	0.0261	up
MEDN1375	3-Phenylbutyric acid	1.36	0.0408	up
MEDN1666	N-Acetyglutamic acid	1.36	0.036	up
MEDP0827	Isophorone	1.36	0.0314	up
MW0055105	Momordol	1.36	0.038	down
MW0151004	His-Leu-Val-Leu-Arg	1.36	0.0266	down
MW0103332	2'-Deoxyadenosine	1.36	0.0415	up
MW0139619	(2S)-2-(2-hydroxypropan-2-yl)-9-[(2S,3R,4S,5S,6R)-3,4,5-trihydroxy-6-(hydroxymethyl)oxan-2-yl]oxy-2,3-dihydrofuro[3,2-g]chromen-7-one	1.36	0.0309	up
MW0007578	Melamine	1.35	0.0398	up
MW0145798	Asn-Ile-Thr-Glu	1.35	0.0372	down
MW0153908	Microcolin C	1.34	0.0479	down
MW0005665	5-Heneicosyl-1,3-benzenediol	1.34	0.0361	down
MW0159781	Dibasic sodium phosphate	1.34	0.0482	up
MW0103343	2'-Deoxyguanosine	1.34	0.0466	up
MW0103375	3'-O-Methyladenosine	1.33	0.0363	up
MW0124096	Famprofazone	1.33	0.0449	down
MW0109835	Thiodicarb	1.33	0.0161	down
MW0142453	2-Methoxy-5Z-hexadecenoic acid	1.33	0.0382	down
MW0126665	3-Oxazolidinecarboxylic acid, 2,2-dimethyl-4-(1-oxo-2-hexadecyn-1-yl)-, 1,1-dimethylethyl ester, (4S)-	1.32	0.0311	down
MW0123715	Dimetridazole	1.32	0.032	up
MW0153750	Met-Asp	1.32	0.00547	down
MW0015331	2-[(1R,5S,6R,11R,13R,16S)-6-(furan-3-yl)-11-hydroxy-1,5,15,15-tetramethyl-8,14,17-trioxo-7-oxatetracyclo[11.3.1.02,11.05,10]heptadec-9-en-16-yl]acetic acid	1.32	0.0388	up
MW0153550	Met-Glu-Ser	1.32	0.0416	up
MW0152399	Leu-Leu-Leu-Leu-Ser	1.32	0.0457	down
MW0168814	Bentazone	1.31	0.0339	up
MW0109780	3-Sulfopyruvic acid	1.31	0.0378	up
MW0123159	Bromacil	1.31	0.0465	up
MEDN1337	6-Methyl mercaptopurine	1.31	0.0309	up
MW0103635	Nicotinic acid adenine dinucleotide	1.31	0.0445	up
MEDL01870	1-(4-Hydroxy-3-methoxyphenyl)-3-decanone	1.3	0.0225	down
MW0149493	GDP-3,6-dideoxy-D-galactose	1.3	0.043	up
MW0162070	2-o-(alpha-d-Galactopyranosyl)-3-o-methyl-d-chiro-inositol	1.29	0.0177	down
MW0106035	beta-L-Arabinose 1-phosphate	1.29	0.0465	up
MW0115674	Chloroacetyl chloride	1.29	0.04	up
MW0141236	10-Propoxydecanoic acid	1.29	0.0423	down
MW0111420	Lithospermoside	1.29	0.0482	up
MW0115006	GcNeu	1.29	0.0323	up
MW0153929	Misoprostol(free acid)-d5	1.29	0.0408	up
MEDP0584	Pterin	1.29	0.041	up
ZINC895703	D-Homocysteine	1.29	0.0379	down
MW0013611	1-O-Hexadecyl-2-O-ethyl-SN-glycero-3-phosphorylcholine	1.28	0.0331	up
MW0160206	6-Methylthioinosine	1.28	0.0334	down
MW0009085	Nifuroxazide	1.28	0.038	up
MW0146009	Asp-Ala-Lys-Arg	1.28	0.0381	down
MW0049190	Dehydrolithocholic acid	1.28	0.0252	up
MW0147117	Carmamycin B	1.28	0.0308	down
MEDP0250	Riboflavin	1.28	0.0392	up
MW0147722	CoM-S-S-CoB	1.27	0.0437	up
MW0145119	Anhalonidine	1.27	0.0396	up
MW0124815	JWH 073 5-hydroxyindole metabolite	1.27	0.0465	down
MW0160242	(E)-indol-3-ylacetaldoxime	1.27	0.0464	up
MW0105932	Asp-Ser	1.26	0.0424	up
MW0169998	Vandetanib	1.26	0.0453	up
MEDP0151	2-Hydroxy-6-Aminopurine	1.25	0.0363	down
MW0126600	Biotin-X-NHS	1.25	0.0493	up
MW0015216	7-Ketodeoxycholic acid	1.25	0.0472	down
MW0153478	Mesotartaric acid	1.25	0.0429	up
MEDL00370	Phe-Ile-Gly	1.24	0.0401	down
MW0015122	7,7-Dimethyl-(5Z,8Z)-eicosadienoic acid	1.24	0.0411	up
MW0062243	Prostaglandin E2 p-benzamidophenyl ester	1.24	0.0188	down
MW0010792	(+)-trans-Chrysanthemic acid	1.24	0.0465	up
MW0138908	Maytansine	1.23	0.0352	up
MEDP0603	Cuminaldehyde	1.23	0.0422	up
MW0169547	Nicotinic acid	1.22	0.045	down
MW0146251	Asp-Ser-Asn-Lys	1.22	0.0462	down
MW0110225	Tyrosyltyrosine	1.22	0.0433	down
MW0125912	N-phenyl-4-(quinolin-2-ylmethyl)piperazine-1-carboxamide	1.22	0.000246	up
MW0150193	Glu-Tyr-Ile-Glu	1.22	0.0331	down
MW0143464	4-tert-Butylbenzoic acid	1.21	0.0497	down
MW0111931	Gallacetophenone	1.21	0.043	up
MW0011509	(E)-26,27-Dinorergosta-4,22-dien-3-one	1.2	0.0425	up
MW0060366	PE-NMe2(18:1(9Z)/18:1(9Z))	1.2	0.0471	down
MW0118490	2-Cyclohexyl-N-(1-isopropylpiperidin-4-yl)-6-methoxy-7-(3-(pyrrolidin-1-yl)propoxy)quinazolin-4-amine	1.2	0.0476	down
MW0104392	beta-D-Glucose pentaacetate	1.2	0.0346	down
MW0052939	Forskolin	1.19	0.0432	down
MW0156503	Salicin 6-phosphate	1.19	0.0496	up
MW0109992	Tirofiban	1.18	0.0499	down
MW0147097	Carboxy phosphate	1.15	0.0492	down
MW0158476	Tyr-His-Arg-Arg	1.14	0.0139	down
MW0145477	Arg-Pro-Asp	1.14	0.0365	down
MW0157554	Thr-Arg-Lys-Glu	1.1	0.0447	down
MW0109742	Sodium dodecyl sulfate	1.04	0.0121	up
